# Supplementary material for: The complete genome of Trypanosoma cruzi reveals 32 chromosomes and three genomic compartments
Source: BMC Genomics. 2026 Jan 8;27:159. doi: 10.1186/s12864-025-12482-0 (PMC12879350; doi:10.1186/s12864-025-12482-0)
Supplement: Supplementary file 6 — Supplementary Material 6. [file 12864_2025_12482_MOESM6_ESM.xlsx]

## Sheet: Trans sialidases
GeneID	Location	Clade	Subclade	Group	Compartment	Chromosome	Start	End
g2749.t1	Inner	1	1	TS I-III-IV	disruptive	TcDm28c_04	884823	887990
g5192.t1	Inner	1	1	TS I-III-IV	disruptive	TcDm28c_08	1015985	1019098
g2961.t1	Inner	1	1	TS I-III-IV	disruptive	TcDm28c_04	1429144	1430511
g7579.t1	Inner	1	1	TS I-III-IV	disruptive	TcDm28c_13	792632	795769
g12244.t1	Inner	1	1	TS I-III-IV	disruptive	TcDm28c_26	353296	356424
g3566.t1	Inner	1	1	TS I-III-IV	disruptive	TcDm28c_05	1326438	1329860
g12250.t1	Inner	1	1	TS I-III-IV	disruptive	TcDm28c_26	386587	389718
g10274.t1	Subtelomeric	1	1	TS I-III-IV	subtelomeric	TcDm28c_20	70480	73263
g10266.t1	Subtelomeric	1	1	TS I-III-IV	subtelomeric	TcDm28c_20	46167	48968
g7211.t1	Subtelomeric	1	1	TS I-III-IV	subtelomeric	TcDm28c_12	1067466	1070603
g4748.t1	Subtelomeric	1	1	TS I-III-IV	subtelomeric	TcDm28c_07	1425221	1426879
g2421.t1	Subtelomeric	1	1	TS I-III-IV	subtelomeric	TcDm28c_03	1738247	1741390
g11260.t1	Subtelomeric	1	1	TS I-III-IV	subtelomeric	TcDm28c_22	842359	845514
g4726.t1	Subtelomeric	1	1	TS I-III-IV	subtelomeric	TcDm28c_07	1353642	1356761
g4733.t1	Subtelomeric	1	1	TS I-III-IV	subtelomeric	TcDm28c_07	1375515	1378643
g12661.t1	Subtelomeric	1	1	TS I-III-IV	subtelomeric	TcDm28c_28	3466	6174
g4751.t1	Subtelomeric	1	1	TS I-III-IV	subtelomeric	TcDm28c_07	1434674	1437802
g7227.t1	Subtelomeric	1	1	TS I-III-IV	subtelomeric	TcDm28c_12	1119610	1122744
g4250.t1	Subtelomeric	1	1	TS I-III-IV	subtelomeric	TcDm28c_06	1472955	1476089
g2437.t1	Subtelomeric	1	1	TS I-III-IV	subtelomeric	TcDm28c_04	4921	8079
g4730.t1	Subtelomeric	1	1	TS I-III-IV	subtelomeric	TcDm28c_07	1364581	1367706
g2436.t1	Subtelomeric	1	1	TS I-III-IV	subtelomeric	TcDm28c_03	1795634	1798792
g10611.t1	Subtelomeric	1	1	TS I-III-IV	subtelomeric	TcDm28c_20	880308	883421
g10600.t1	Subtelomeric	1	1	TS I-III-IV	subtelomeric	TcDm28c_20	839029	842172
g12643.t1	Subtelomeric	1	1	TS I-III-IV	subtelomeric	TcDm28c_27	588686	591787
g10257.t1	Subtelomeric	1	1	TS I-III-IV	subtelomeric	TcDm28c_20	19922	22726
g12878.t1	Subtelomeric	1	1	TS I-III-IV	subtelomeric	TcDm28c_29	3343	6483
g2451.t1	Subtelomeric	1	1	TS I-III-IV	subtelomeric	TcDm28c_04	62272	65412
g11297.t1	Subtelomeric	1	1	TS I-III-IV	subtelomeric	TcDm28c_23	123906	126881
g13520.t1	Subtelomeric	1	1	TS I-III-IV	subtelomeric	TcDm28c_31	441026	444175
g7262.t1	Subtelomeric	1	1	TS I-III-IV	subtelomeric	TcDm28c_12	1225128	1228262
g11004.t1	Subtelomeric	1	1	TS I-III-IV	subtelomeric	TcDm28c_22	44621	47767
g12654.t1	Subtelomeric	1	1	TS I-III-IV	subtelomeric	TcDm28c_27	630094	633231
g4767.t1	Subtelomeric	1	1	TS I-III-IV	subtelomeric	TcDm28c_07	1474380	1477502
g12893.t1	Subtelomeric	1	1	TS I-III-IV	subtelomeric	TcDm28c_29	51261	54401
g4210.t1	Subtelomeric	1	1	TS I-III-IV	subtelomeric	TcDm28c_06	1378157	1381297
g11266.t1	Subtelomeric	1	1	TS I-III-IV	subtelomeric	TcDm28c_23	19096	22239
g10982.t1	Subtelomeric	1	1	TS I-III-IV	subtelomeric	TcDm28c_21	853482	856649
g10241.t1	Subtelomeric	1	1	TS I-III-IV	subtelomeric	TcDm28c_19	910542	913661
g13097.t1	Subtelomeric	1	1	TS I-III-IV	subtelomeric	TcDm28c_29	575402	578512
g13533.t1	Subtelomeric	1	1	TS I-III-IV	subtelomeric	TcDm28c_31	506627	509776
g13525.t1	Subtelomeric	1	1	TS I-III-IV	subtelomeric	TcDm28c_31	470293	473439
g4739.t1	Subtelomeric	1	1	TS I-III-IV	subtelomeric	TcDm28c_07	1397382	1400507
g4736.t1	Subtelomeric	1	1	TS I-III-IV	subtelomeric	TcDm28c_07	1386458	1389583
g11546.t1	Subtelomeric	1	1	TS I-III-IV	subtelomeric	TcDm28c_23	828923	832036
g4255.t1	Subtelomeric	1	1	TS I-III-IV	subtelomeric	TcDm28c_06	1484079	1484645
g3071.t1	Subtelomeric	1	1	TS I-III-IV	subtelomeric	TcDm28c_04	1719268	1722393
g9647.t1	Inner	2	2	TS VII-VIII	core	TcDm28c_18	528652	530814
g13514.t1	Subtelomeric	2	2	TS VII-VIII	core	TcDm28c_31	414191	415525
g229.t1	Inner	2	2	TS VII-VIII	core	TcDm28c_01	526166	528523
g535.t1	Inner	2	2	TS VII-VIII	core	TcDm28c_01	1086411	1089404
g5269.t1	Inner	2	2	TS VII-VIII	core	TcDm28c_08	1168305	1171025
g13675.t1	Inner	2	2	TS VII-VIII	core	TcDm28c_32	262287	265055
g9696.t1	Inner	2	2	TS VII-VIII	core	TcDm28c_18	643580	645709
g1365.t1	Inner	2	2	TS VII-VIII	core	TcDm28c_02	1050350	1053178
g1358.t1	Inner	2	2	TS VII-VIII	core	TcDm28c_02	1028527	1031382
g1012.t1	Inner	2	2	TS VII-VIII	core	TcDm28c_02	281958	282932
g5213.t1	Inner	2	2	TS VII-VIII	disruptive	TcDm28c_08	1067193	1069937
g5594.t1	Inner	2	2	TS VII-VIII	disruptive	TcDm28c_09	497805	501218
g13307.t1	Inner	2	2	TS VII-VIII	disruptive	TcDm28c_30	406700	409384
g5198.t1	Inner	2	2	TS VII-VIII	disruptive	TcDm28c_08	1032523	1035465
g7062.t1	Inner	2	2	TS VII-VIII	disruptive	TcDm28c_12	679749	681698
g5227.t1	Inner	2	2	TS VII-VIII	disruptive	TcDm28c_08	1090550	1093294
g7008.t1	Inner	2	2	TS VII-VIII	disruptive	TcDm28c_12	529081	531849
g7015.t1	Inner	2	2	TS VII-VIII	disruptive	TcDm28c_12	555117	557885
g7020.t1	Inner	2	2	TS VII-VIII	disruptive	TcDm28c_12	576067	579093
g9436.t1	Inner	2	2	TS VII-VIII	disruptive	TcDm28c_17	970152	972590
g7010.t1	Inner	2	2	TS VII-VIII	disruptive	TcDm28c_12	537148	540174
g5235.t1	Inner	2	2	TS VII-VIII	disruptive	TcDm28c_08	1102233	1104977
g4301.t1	Inner	2	2	TS VII-VIII	disruptive	TcDm28c_07	103606	106104
g7022.t1	Inner	2	2	TS VII-VIII	disruptive	TcDm28c_12	585490	588516
g5281.t1	Inner	2	2	TS VII-VIII	disruptive	TcDm28c_08	1191807	1194620
g5242.t1	Inner	2	2	TS VII-VIII	disruptive	TcDm28c_08	1113908	1116652
g13311.t1	Inner	2	2	TS VII-VIII	disruptive	TcDm28c_30	417287	419998
g7018.t1	Inner	2	2	TS VII-VIII	disruptive	TcDm28c_12	566600	569614
g7939.t1	Inner	2	2	TS VII-VIII	disruptive	TcDm28c_14	621172	624066
g3504.t1	Inner	2	2	TS VII-VIII	disruptive	TcDm28c_05	1123983	1125086
g10377.t1	Inner	2	2	TS VII-VIII	disruptive	TcDm28c_20	304984	308103
g5275.t1	Inner	2	2	TS VII-VIII	disruptive	TcDm28c_08	1179952	1182768
g9024.t1	Inner	2	2	TS VII-VIII	disruptive	TcDm28c_17	75854	77929
g5018.t1	Inner	2	2	TS VII-VIII	disruptive	TcDm28c_08	582867	585815
g1297.t1	Inner	2	2	TS VII-VIII	disruptive	TcDm28c_02	896529	898205
g9500.t1	Inner	2	2	TS VII-VIII	disruptive	TcDm28c_18	107819	110065
g11629.t1	Inner	2	2	TS VII-VIII	disruptive	TcDm28c_24	202746	205352
g7058.t1	Inner	2	2	TS VII-VIII	disruptive	TcDm28c_12	666451	668898
g7975.t1	Inner	2	2	TS VII-VIII	disruptive	TcDm28c_14	712772	715774
g4266.t1	Subtelomeric	2	2	TS VII-VIII	subtelomeric	TcDm28c_07	25026	27095
g911.t1	Subtelomeric	2	2	TS VII-VIII	subtelomeric	TcDm28c_02	87944	90655
g11932.t1	Subtelomeric	2	2	TS VII-VIII	subtelomeric	TcDm28c_25	203074	205797
g11931.t1	Subtelomeric	2	2	TS VII-VIII	subtelomeric	TcDm28c_25	198030	200750
g905.t1	Subtelomeric	2	2	TS VII-VIII	subtelomeric	TcDm28c_02	66484	69198
g904.t1	Subtelomeric	2	2	TS VII-VIII	subtelomeric	TcDm28c_02	61921	64431
g4781.t1	Subtelomeric	2	2	TS VII-VIII	subtelomeric	TcDm28c_08	36780	39338
g2391.t1	Subtelomeric	2	2	TS VII-VIII	subtelomeric	TcDm28c_03	1618779	1621340
g2380.t1	Subtelomeric	2	2	TS VII-VIII	subtelomeric	TcDm28c_03	1565135	1567693
g4742.t1	Subtelomeric	2	2	TS VII-VIII	subtelomeric	TcDm28c_07	1408302	1410983
g2403.t1	Subtelomeric	2	2	TS VII-VIII	subtelomeric	TcDm28c_03	1672864	1675278
g6.t1	Subtelomeric	2	2	TS VII-VIII	subtelomeric	TcDm28c_01	17671	18546
g3079.t1	Subtelomeric	2	2	TS VII-VIII	subtelomeric	TcDm28c_05	17300	19942
g13336.t1	Subtelomeric	2	2	TS VII-VIII	subtelomeric	TcDm28c_30	470726	475354
g13337.t1	Subtelomeric	2	2	TS VII-VIII	subtelomeric	TcDm28c_30	478414	483672
g13342.t1	Subtelomeric	2	2	TS VII-VIII	subtelomeric	TcDm28c_30	503756	506923
g13373.t1	Subtelomeric	2	2	TS VII-VIII	subtelomeric	TcDm28c_31	29035	31002
g10985.t1	Subtelomeric	2	2	TS VII-VIII	subtelomeric	TcDm28c_21	864455	867064
g11876.t1	Subtelomeric	2	2	TS VII-VIII	subtelomeric	TcDm28c_25	34018	35985
g11163.t1	Inner	3	3a	TS II	core	TcDm28c_22	480771	482918
g9581.t1	Inner	3	3a	TS II	core	TcDm28c_18	363661	365880
g12940.t1	Inner	3	3a	TS II	disruptive	TcDm28c_29	176743	178977
g12946.t1	Inner	3	3a	TS II	disruptive	TcDm28c_29	188637	190841
g12955.t1	Inner	3	3a	TS II	disruptive	TcDm28c_29	206531	208849
g12943.t1	Inner	3	3a	TS II	disruptive	TcDm28c_29	182711	184903
g9705.t1	Inner	3	3a	TS II	disruptive	TcDm28c_18	693946	696114
g9703.t1	Inner	3	3a	TS II	disruptive	TcDm28c_18	683011	685179
g9701.t1	Inner	3	3a	TS II	disruptive	TcDm28c_18	672251	674257
g9699.t1	Inner	3	3a	TS II	disruptive	TcDm28c_18	661332	663338
g9697.t1	Inner	3	3a	TS II	disruptive	TcDm28c_18	650256	652424
g12937.t1	Inner	3	3a	TS II	disruptive	TcDm28c_29	170649	173009
g12952.t1	Inner	3	3a	TS II	disruptive	TcDm28c_29	200519	202795
g2640.t1	Inner	3	3a	TS II	disruptive	TcDm28c_04	568798	570060
g12949.t1	Inner	3	3a	TS II	disruptive	TcDm28c_29	194578	196782
g9537.t1	Inner	3	3a	TS II	disruptive	TcDm28c_18	203773	205035
g10265.t1	Subtelomeric	3	3a	TS II	subtelomeric	TcDm28c_20	41657	43882
g7264.t1	Subtelomeric	3	3a	TS II	subtelomeric	TcDm28c_12	1235311	1237530
g7240.t1	Subtelomeric	3	3a	TS II	subtelomeric	TcDm28c_12	1156154	1158436
g5929.t1	Subtelomeric	3	3a	TS II	subtelomeric	TcDm28c_09	1365166	1367373
g4204.t1	Subtelomeric	3	3a	TS II	subtelomeric	TcDm28c_06	1360946	1363135
g3075.t1	Subtelomeric	3	3a	TS II	subtelomeric	TcDm28c_05	7425	9605
g3086.t1	Subtelomeric	3	3a	TS II	subtelomeric	TcDm28c_05	36364	38529
g10255.t1	Subtelomeric	3	3a	TS II	subtelomeric	TcDm28c_20	10726	12945
g12631.t1	Subtelomeric	3	3a	TS II	subtelomeric	TcDm28c_27	550802	552967
g13365.t1	Subtelomeric	3	3a	TS II	subtelomeric	TcDm28c_31	13568	15115
g4205.t1	Subtelomeric	3	3a	TS II	subtelomeric	TcDm28c_06	1365504	1367693
g13526.t1	Subtelomeric	3	3a	TS II	subtelomeric	TcDm28c_31	475581	477797
g11919.t1	Subtelomeric	3	3a	TS II	subtelomeric	TcDm28c_25	163357	165534
g11829.t1	Subtelomeric	3	3a	TS II	subtelomeric	TcDm28c_24	706186	708420
g8099.t1	Inner	3	3a	TS II	subtelomeric	TcDm28c_14	1017508	1018686
g2469.t1	Subtelomeric	3	3a	TS II	subtelomeric	TcDm28c_04	96617	98800
g13554.t1	Subtelomeric	3	3a	TS II	subtelomeric	TcDm28c_31	566285	568123
g5380.t1	Subtelomeric	3	3a	TS II	subtelomeric	TcDm28c_09	28442	30598
g11889.t1	Subtelomeric	3	3a	TS II	subtelomeric	TcDm28c_25	84341	86515
g4760.t1	Subtelomeric	3	3a	TS II	subtelomeric	TcDm28c_07	1456101	1458284
g7249.t1	Subtelomeric	3	3a	TS II	subtelomeric	TcDm28c_12	1192295	1194499
g13353.t1	Subtelomeric	3	3a	TS II	subtelomeric	TcDm28c_30	540553	542727
g4773.t1	Subtelomeric	3	3a	TS II	subtelomeric	TcDm28c_08	5988	7127
g13344.t1	Subtelomeric	3	3a	TS II	subtelomeric	TcDm28c_30	509690	511444
g11846.t1	Subtelomeric	3	3a	TS II	subtelomeric	TcDm28c_24	759029	760270
g11534.t1	Subtelomeric	3	3a	TS II	subtelomeric	TcDm28c_23	799991	802447
g313.t1	Inner	3	3b	TS II	disruptive	TcDm28c_01	728153	730516
g2540.t1	Inner	3	3b	TS II	disruptive	TcDm28c_04	256149	258653
g4338.t1	Inner	3	3b	TS II	disruptive	TcDm28c_07	220050	222302
g4302.t1	Inner	3	3b	TS II	disruptive	TcDm28c_07	107999	110248
g2624.t1	Inner	3	3b	TS II	disruptive	TcDm28c_04	525307	527682
g4332.t1	Inner	3	3b	TS II	disruptive	TcDm28c_07	195267	197519
g314.t1	Inner	3	3b	TS II	disruptive	TcDm28c_01	732555	734909
g4335.t1	Inner	3	3b	TS II	disruptive	TcDm28c_07	207666	209918
g4337.t1	Inner	3	3b	TS II	disruptive	TcDm28c_07	215916	218168
g4306.t1	Inner	3	3b	TS II	disruptive	TcDm28c_07	124559	126805
g4007.t1	Inner	3	3b	TS II	disruptive	TcDm28c_06	845662	848028
g4304.t1	Inner	3	3b	TS II	disruptive	TcDm28c_07	116280	118529
g2110.t1	Inner	3	3b	TS II	disruptive	TcDm28c_03	848762	850033
g4339.t1	Inner	3	3b	TS II	disruptive	TcDm28c_07	224181	226319
g2283.t1	Inner	3	3b	TS II	disruptive	TcDm28c_03	1299475	1300749
g11789.t1	Inner	3	3b	TS II	disruptive	TcDm28c_24	634446	635465
g11757.t1	Inner	3	3b	TS II	disruptive	TcDm28c_24	553122	554141
g4309.t1	Inner	3	3b	TS II	disruptive	TcDm28c_07	136971	139217
g1997.t1	Inner	3	3b	TS II	disruptive	TcDm28c_03	559975	560961
g7177.t1	Inner	3	3b	TS II	disruptive	TcDm28c_12	999099	1001627
g4334.t1	Inner	3	3b	TS II	disruptive	TcDm28c_07	203530	205782
g4307.t1	Inner	3	3b	TS II	disruptive	TcDm28c_07	128695	130941
g4308.t1	Inner	3	3b	TS II	disruptive	TcDm28c_07	132828	135074
g4333.t1	Inner	3	3b	TS II	disruptive	TcDm28c_07	199395	201647
g4048.t1	Inner	3	3b	TS II	disruptive	TcDm28c_06	956896	959259
g4079.t1	Inner	3	3b	TS II	disruptive	TcDm28c_06	1051117	1053489
g8621.t1	Subtelomeric	3	3b	TS II	subtelomeric	TcDm28c_16	30347	32845
g5923.t1	Subtelomeric	3	3b	TS II	subtelomeric	TcDm28c_09	1349912	1352236
g11289.t1	Subtelomeric	3	3b	TS II	subtelomeric	TcDm28c_23	92410	94578
g12647.t1	Subtelomeric	3	3b	TS II	subtelomeric	TcDm28c_27	601390	603570
g11841.t1	Subtelomeric	3	3b	TS II	subtelomeric	TcDm28c_24	745726	747162
g10602.t1	Subtelomeric	3	3b	TS II	subtelomeric	TcDm28c_20	849787	852174
g2384.t1	Subtelomeric	3	3b	TS II	subtelomeric	TcDm28c_03	1591834	1594356
g909.t1	Subtelomeric	3	3b	TS II	subtelomeric	TcDm28c_02	77094	79589
g902.t1	Subtelomeric	3	3b	TS II	subtelomeric	TcDm28c_02	47343	49802
g3083.t1	Subtelomeric	3	3b	TS II	subtelomeric	TcDm28c_05	27798	30185
g7234.t1	Subtelomeric	3	3b	TS II	subtelomeric	TcDm28c_12	1140178	1141722
g2408.t1	Subtelomeric	3	3b	TS II	subtelomeric	TcDm28c_03	1706651	1709158
g12873.t1	Subtelomeric	3	3b	TS II	subtelomeric	TcDm28c_28	596689	599058
g7263.t1	Subtelomeric	3	3b	TS II	subtelomeric	TcDm28c_12	1230539	1233007
g11259.t1	Subtelomeric	3	3b	TS II	subtelomeric	TcDm28c_22	837738	840128
g11283.t1	Subtelomeric	3	3b	TS II	subtelomeric	TcDm28c_23	71489	73654
g4212.t1	Subtelomeric	3	3b	TS II	subtelomeric	TcDm28c_06	1388151	1390658
g8613.t1	Subtelomeric	3	3b	TS II	subtelomeric	TcDm28c_16	4037	5728
g11927.t1	Subtelomeric	3	3b	TS II	subtelomeric	TcDm28c_25	188648	190204
g12635.t1	Subtelomeric	3	3b	TS II	subtelomeric	TcDm28c_27	559971	562154
g13088.t1	Subtelomeric	3	3b	TS II	subtelomeric	TcDm28c_29	544868	547255
g4211.t1	Subtelomeric	3	3b	TS II	subtelomeric	TcDm28c_06	1383433	1385940
g10256.t1	Subtelomeric	3	3b	TS II	subtelomeric	TcDm28c_20	15146	17623
g12666.t1	Subtelomeric	3	3b	TS II	subtelomeric	TcDm28c_28	14349	16760
g2396.t1	Subtelomeric	3	3b	TS II	subtelomeric	TcDm28c_03	1645627	1648149
g7258.t1	Subtelomeric	3	3b	TS II	subtelomeric	TcDm28c_12	1212352	1214820
g4778.t1	Subtelomeric	3	3b	TS II	subtelomeric	TcDm28c_08	28711	31083
g5358.t1	Subtelomeric	3	3b	TS II	subtelomeric	TcDm28c_08	1394944	1396539
g13356.t1	Subtelomeric	3	3b	TS II	subtelomeric	TcDm28c_30	563199	565577
g7244.t1	Subtelomeric	3	3b	TS II	subtelomeric	TcDm28c_12	1175109	1177637
g4764.t1	Subtelomeric	3	3b	TS II	subtelomeric	TcDm28c_07	1464020	1466488
g10262.t1	Subtelomeric	3	3b	TS II	subtelomeric	TcDm28c_20	33348	35819
g13542.t1	Subtelomeric	3	3b	TS II	subtelomeric	TcDm28c_31	529867	532233
g12117.t1	Subtelomeric	3	3b	TS II	subtelomeric	TcDm28c_25	649119	650753
g5959.t1	Subtelomeric	3	3b	TS II	subtelomeric	TcDm28c_10	33177	35882
g10652.t1	Subtelomeric	3	3b	TS II	subtelomeric	TcDm28c_21	100788	102341
g13530.t1	Subtelomeric	3	3b	TS II	subtelomeric	TcDm28c_31	482565	485039
g10656.t1	Subtelomeric	3	3b	TS II	subtelomeric	TcDm28c_21	109793	111340
g8134.t1	Subtelomeric	3	3b	TS II	subtelomeric	TcDm28c_15	37303	38841
g13516.t1	Subtelomeric	3	3b	TS II	subtelomeric	TcDm28c_31	418105	419502
g13522.t1	Subtelomeric	3	3b	TS II	subtelomeric	TcDm28c_31	447322	448719
g4215.t1	Subtelomeric	3	3b	TS II	subtelomeric	TcDm28c_06	1397587	1400094
g1310.t1	Inner	4	4a	TS V-VI	disruptive	TcDm28c_02	932030	933205
g2319.t1	Inner	4	4a	TS V-VI	disruptive	TcDm28c_03	1414688	1415884
g4535.t1	Inner	4	4a	TS V-VI	disruptive	TcDm28c_07	867708	869183
g4051.t1	Inner	4	4a	TS V-VI	disruptive	TcDm28c_06	962866	963831
g3509.t1	Inner	4	4a	TS V-VI	disruptive	TcDm28c_05	1141704	1144238
g4061.t1	Inner	4	4a	TS V-VI	disruptive	TcDm28c_06	980178	981824
g2313.t1	Inner	4	4a	TS V-VI	disruptive	TcDm28c_03	1399782	1401755
g2273.t1	Inner	4	4a	TS V-VI	disruptive	TcDm28c_03	1270530	1272335
g2090.t1	Inner	4	4a	TS V-VI	disruptive	TcDm28c_03	799121	800116
g2027.t1	Inner	4	4a	TS V-VI	disruptive	TcDm28c_03	641972	644266
g3539.t1	Inner	4	4a	TS V-VI	disruptive	TcDm28c_05	1236468	1238999
g11358.t1	Inner	4	4a	TS V-VI	disruptive	TcDm28c_23	308796	310316
g4559.t1	Inner	4	4a	TS V-VI	disruptive	TcDm28c_07	941679	943154
g2672.t1	Inner	4	4a	TS V-VI	disruptive	TcDm28c_04	695049	695906
g4159.t1	Inner	4	4a	TS V-VI	disruptive	TcDm28c_06	1261967	1263211
g4641.t1	Inner	4	4a	TS V-VI	disruptive	TcDm28c_07	1173236	1173916
g3918.t1	Inner	4	4a	TS V-VI	disruptive	TcDm28c_06	522851	524329
g2170.t1	Inner	4	4a	TS V-VI	disruptive	TcDm28c_03	1018659	1019381
g3543.t1	Inner	4	4a	TS V-VI	disruptive	TcDm28c_05	1250109	1252640
g2150.t1	Inner	4	4a	TS V-VI	disruptive	TcDm28c_03	957715	958392
g2159.t1	Inner	4	4a	TS V-VI	disruptive	TcDm28c_03	991403	993478
g2303.t1	Inner	4	4a	TS V-VI	disruptive	TcDm28c_03	1344259	1346694
g5779.t1	Inner	4	4a	TS V-VI	disruptive	TcDm28c_09	992086	993183
g2082.t1	Inner	4	4a	TS V-VI	disruptive	TcDm28c_03	781760	782722
g11314.t1	Inner	4	4a	TS V-VI	disruptive	TcDm28c_23	170846	173002
g2117.t1	Inner	4	4a	TS V-VI	disruptive	TcDm28c_03	868533	870305
g10648.t1	Subtelomeric	4	4a	TS V-VI	subtelomeric	TcDm28c_21	86444	88456
g2834.t1	Inner	4	4b	TS V-VI	core	TcDm28c_04	1089692	1092043
g6138.t1	Inner	4	4b	TS V-VI	disruptive	TcDm28c_10	546118	548430
g6065.t1	Inner	4	4b	TS V-VI	disruptive	TcDm28c_10	364852	367167
g6142.t1	Inner	4	4b	TS V-VI	disruptive	TcDm28c_10	557332	559644
g6109.t1	Inner	4	4b	TS V-VI	disruptive	TcDm28c_10	474425	476734
g2576.t1	Inner	4	4b	TS V-VI	disruptive	TcDm28c_04	369725	372058
g6129.t1	Inner	4	4b	TS V-VI	disruptive	TcDm28c_10	523696	526008
g6125.t1	Inner	4	4b	TS V-VI	disruptive	TcDm28c_10	512484	514796
g2842.t1	Inner	4	4b	TS V-VI	disruptive	TcDm28c_04	1122954	1125296
g2844.t1	Inner	4	4b	TS V-VI	disruptive	TcDm28c_04	1133610	1135958
g2799.t1	Inner	4	4b	TS V-VI	disruptive	TcDm28c_04	1001557	1002096
g11787.t1	Inner	4	4b	TS V-VI	disruptive	TcDm28c_24	628569	630920
g2648.t1	Inner	4	4b	TS V-VI	disruptive	TcDm28c_04	585021	587366
g11755.t1	Inner	4	4b	TS V-VI	disruptive	TcDm28c_24	547073	549562
g2585.t1	Inner	4	4b	TS V-VI	disruptive	TcDm28c_04	414122	416461
g6134.t1	Inner	4	4b	TS V-VI	disruptive	TcDm28c_10	534908	537220
g3970.t1	Inner	4	4b	TS V-VI	disruptive	TcDm28c_06	667246	669579
g768.t1	Inner	4	4b	TS V-VI	disruptive	TcDm28c_01	1668125	1669804
g4478.t1	Inner	4	4c	TS V-VI	core	TcDm28c_07	557844	560549
g2549.t1	Inner	4	4c	TS V-VI	disruptive	TcDm28c_04	284817	287165
g6068.t1	Inner	4	4c	TS V-VI	disruptive	TcDm28c_10	375911	378415
g7583.t1	Inner	4	4c	TS V-VI	disruptive	TcDm28c_13	805071	807368
g2804.t1	Inner	4	4c	TS V-VI	disruptive	TcDm28c_04	1013394	1015763
g7555.t1	Inner	4	4c	TS V-VI	disruptive	TcDm28c_13	738084	740525
g4621.t1	Inner	4	4c	TS V-VI	disruptive	TcDm28c_07	1097156	1099864
g3958.t1	Inner	4	4c	TS V-VI	disruptive	TcDm28c_06	640264	642678
g3552.t1	Inner	4	4c	TS V-VI	disruptive	TcDm28c_05	1291340	1294042
g7972.t1	Inner	4	4c	TS V-VI	disruptive	TcDm28c_14	702762	705620
g4642.t1	Inner	4	4c	TS V-VI	disruptive	TcDm28c_07	1173916	1175607
g7983.t1	Inner	4	4c	TS V-VI	disruptive	TcDm28c_14	727540	730398
g2288.t1	Inner	4	4c	TS V-VI	disruptive	TcDm28c_03	1310930	1313689
g11367.t1	Inner	4	4c	TS V-VI	disruptive	TcDm28c_23	339660	342353
g2569.t1	Inner	4	4c	TS V-VI	disruptive	TcDm28c_04	348642	351323
g4507.t1	Inner	4	4c	TS V-VI	disruptive	TcDm28c_07	665169	667901
g4573.t1	Inner	4	4c	TS V-VI	disruptive	TcDm28c_07	976508	978274
g11428.t1	Inner	4	4c	TS V-VI	disruptive	TcDm28c_23	504204	506573
g4577.t1	Inner	4	4c	TS V-VI	disruptive	TcDm28c_07	987808	990531
g1952.t1	Inner	4	4c	TS V-VI	disruptive	TcDm28c_03	427458	429803
g2562.t1	Inner	4	4c	TS V-VI	disruptive	TcDm28c_04	327252	329762
g2543.t1	Inner	4	4c	TS V-VI	disruptive	TcDm28c_04	266628	268979
g3944.t1	Inner	4	4c	TS V-VI	disruptive	TcDm28c_06	593148	594146
g4014.t1	Inner	4	4c	TS V-VI	disruptive	TcDm28c_06	870960	873800
g3556.t1	Inner	4	4c	TS V-VI	disruptive	TcDm28c_05	1304753	1307593
g6670.t1	Inner	4	4c	TS V-VI	disruptive	TcDm28c_11	946739	949324
g4601.t1	Inner	4	4c	TS V-VI	disruptive	TcDm28c_07	1048572	1051064
g3570.t1	Inner	4	4c	TS V-VI	disruptive	TcDm28c_05	1339646	1342471
g3932.t1	Inner	4	4c	TS V-VI	disruptive	TcDm28c_06	558849	561260
g1844.t1	Inner	4	4c	TS V-VI	disruptive	TcDm28c_03	218380	221148
g2814.t1	Inner	4	4c	TS V-VI	disruptive	TcDm28c_04	1035915	1038332
g2108.t1	Inner	4	4c	TS V-VI	disruptive	TcDm28c_03	843353	845791
g2134.t1	Inner	4	4c	TS V-VI	disruptive	TcDm28c_03	908657	911095
g2612.t1	Inner	4	4c	TS V-VI	disruptive	TcDm28c_04	500365	502770
g2737.t1	Inner	4	4c	TS V-VI	disruptive	TcDm28c_04	851353	853752
g2564.t1	Inner	4	4c	TS V-VI	disruptive	TcDm28c_04	335012	337672
g2146.t1	Inner	4	4c	TS V-VI	disruptive	TcDm28c_03	943614	946046
g1994.t1	Inner	4	4c	TS V-VI	disruptive	TcDm28c_03	554307	556727
g4519.t1	Inner	4	4c	TS V-VI	disruptive	TcDm28c_07	797774	800257
g4173.t1	Inner	4	4c	TS V-VI	disruptive	TcDm28c_06	1296268	1298976
g3924.t1	Inner	4	4c	TS V-VI	disruptive	TcDm28c_06	536268	538679
g2601.t1	Inner	4	4c	TS V-VI	disruptive	TcDm28c_04	467177	469891
g2742.t1	Inner	4	4c	TS V-VI	disruptive	TcDm28c_04	865976	868393
g4545.t1	Inner	4	4c	TS V-VI	disruptive	TcDm28c_07	892226	894616
g2281.t1	Inner	4	4c	TS V-VI	disruptive	TcDm28c_03	1294062	1296506
g3915.t1	Inner	4	4c	TS V-VI	disruptive	TcDm28c_06	513587	516004
g4029.t1	Inner	4	4c	TS V-VI	disruptive	TcDm28c_06	909724	912135
g4497.t1	Inner	4	4c	TS V-VI	disruptive	TcDm28c_07	619274	621637
g11195.t1	Inner	4	4c	TS V-VI	disruptive	TcDm28c_22	657656	660244
g2207.t1	Inner	4	4c	TS V-VI	disruptive	TcDm28c_03	1110319	1113183
g3505.t1	Inner	4	4c	TS V-VI	disruptive	TcDm28c_05	1127238	1130075
g4628.t1	Inner	4	4c	TS V-VI	disruptive	TcDm28c_07	1120620	1123013
g4594.t1	Inner	4	4c	TS V-VI	disruptive	TcDm28c_07	1027778	1030183
g3950.t1	Inner	4	4c	TS V-VI	disruptive	TcDm28c_06	617658	620069
g2188.t1	Inner	4	4c	TS V-VI	disruptive	TcDm28c_03	1070035	1072734
g1961.t1	Inner	4	4c	TS V-VI	disruptive	TcDm28c_03	445402	448248
g11192.t1	Inner	4	4c	TS V-VI	disruptive	TcDm28c_22	647525	650113
g4503.t1	Inner	4	4c	TS V-VI	disruptive	TcDm28c_07	647949	650678
g2708.t1	Inner	4	4c	TS V-VI	disruptive	TcDm28c_04	772131	774872
g783.t1	Inner	4	4c	TS V-VI	disruptive	TcDm28c_01	1942807	1945278
g11405.t1	Inner	4	4c	TS V-VI	disruptive	TcDm28c_23	445882	448452
g4128.t1	Inner	4	4c	TS V-VI	disruptive	TcDm28c_06	1194437	1196845
g4528.t1	Inner	4	4c	TS V-VI	disruptive	TcDm28c_07	842585	845062
g3934.t1	Inner	4	4c	TS V-VI	disruptive	TcDm28c_06	567200	570082
g2952.t1	Inner	4	4c	TS V-VI	disruptive	TcDm28c_04	1408014	1410620
g4569.t1	Inner	4	4c	TS V-VI	disruptive	TcDm28c_07	966246	967880
g2922.t1	Inner	4	4c	TS V-VI	disruptive	TcDm28c_04	1335184	1337769
g2898.t1	Inner	4	4c	TS V-VI	disruptive	TcDm28c_04	1277627	1280224
g780.t1	Inner	4	4c	TS V-VI	disruptive	TcDm28c_01	1932896	1935274
g7942.t1	Inner	4	4c	TS V-VI	disruptive	TcDm28c_14	631220	633967
g4614.t1	Inner	4	4c	TS V-VI	disruptive	TcDm28c_07	1078391	1081078
g2227.t1	Inner	4	4c	TS V-VI	disruptive	TcDm28c_03	1157354	1160188
g2307.t1	Inner	4	4c	TS V-VI	disruptive	TcDm28c_03	1371250	1373703
g2234.t1	Inner	4	4c	TS V-VI	disruptive	TcDm28c_03	1170492	1173347
g11329.t1	Inner	4	4c	TS V-VI	disruptive	TcDm28c_23	211306	214170
g11423.t1	Inner	4	4c	TS V-VI	disruptive	TcDm28c_23	488268	490961
g5774.t1	Inner	4	4c	TS V-VI	disruptive	TcDm28c_09	971279	973837
g1984.t1	Inner	4	4c	TS V-VI	disruptive	TcDm28c_03	523349	526063
g5786.t1	Inner	4	4c	TS V-VI	disruptive	TcDm28c_09	1015076	1017631
g2941.t1	Inner	4	4c	TS V-VI	disruptive	TcDm28c_04	1376526	1379111
g11331.t1	Inner	4	4c	TS V-VI	disruptive	TcDm28c_23	219236	222130
g3947.t1	Inner	4	4c	TS V-VI	disruptive	TcDm28c_06	601520	604396
g2893.t1	Inner	4	4c	TS V-VI	disruptive	TcDm28c_04	1256831	1259428
g11409.t1	Inner	4	4c	TS V-VI	disruptive	TcDm28c_23	456613	459519
g5771.t1	Inner	4	4c	TS V-VI	disruptive	TcDm28c_09	961844	963178
g13579.t1	Subtelomeric	4	4c	TS V-VI	subtelomeric	TcDm28c_32	38475	40895
g5348.t1	Subtelomeric	4	4c	TS V-VI	subtelomeric	TcDm28c_08	1363131	1365572
g11854.t1	Subtelomeric	4	4c	TS V-VI	subtelomeric	TcDm28c_24	784442	785638
g13573.t1	Subtelomeric	4	4c	TS V-VI	subtelomeric	TcDm28c_32	17921	20506
g13599.t1	Subtelomeric	4	4c	TS V-VI	subtelomeric	TcDm28c_32	98714	101395
g13576.t1	Subtelomeric	4	4c	TS V-VI	subtelomeric	TcDm28c_32	28285	30705
g13585.t1	Subtelomeric	4	4c	TS V-VI	subtelomeric	TcDm28c_32	58802	61222
g13351.t1	Subtelomeric	4	4c	TS V-VI	subtelomeric	TcDm28c_30	535138	536139
g10650.t1	Subtelomeric	4	4c	TS V-VI	subtelomeric	TcDm28c_21	91361	93949
g10651.t1	Subtelomeric	4	4c	TS V-VI	subtelomeric	TcDm28c_21	96080	98668
g2580.t1	Inner	4	4d	TS V-VI	core	TcDm28c_04	386369	389137
g12332.t1	Inner	4	4d	TS V-VI	disruptive	TcDm28c_26	549445	551979
g2589.t1	Inner	4	4d	TS V-VI	disruptive	TcDm28c_04	427311	429971
g12325.t1	Inner	4	4d	TS V-VI	disruptive	TcDm28c_26	523308	525773
g4661.t1	Inner	4	4d	TS V-VI	disruptive	TcDm28c_07	1223017	1225335
g6748.t1	Inner	4	4d	TS V-VI	disruptive	TcDm28c_11	1151220	1152623
g7586.t1	Inner	4	4d	TS V-VI	disruptive	TcDm28c_13	813052	815691
g3835.t1	Inner	4	4d	TS V-VI	disruptive	TcDm28c_06	317012	319783
g12326.t1	Inner	4	4d	TS V-VI	disruptive	TcDm28c_26	527101	529596
g3838.t1	Inner	4	4d	TS V-VI	disruptive	TcDm28c_06	325932	328703
g11201.t1	Inner	4	4d	TS V-VI	disruptive	TcDm28c_22	678074	680587
g4187.t1	Inner	4	4d	TS V-VI	disruptive	TcDm28c_06	1326553	1329189
g11643.t1	Inner	4	4d	TS V-VI	disruptive	TcDm28c_24	236821	239373
g2790.t1	Inner	4	4d	TS V-VI	disruptive	TcDm28c_04	978656	981289
g7895.t1	Inner	4	4d	TS V-VI	disruptive	TcDm28c_14	295183	297849
g2251.t1	Inner	4	4d	TS V-VI	disruptive	TcDm28c_03	1212556	1215414
g2759.t1	Inner	4	4d	TS V-VI	disruptive	TcDm28c_04	912257	914932
g1967.t1	Inner	4	4d	TS V-VI	disruptive	TcDm28c_03	477369	480065
g2003.t1	Inner	4	4d	TS V-VI	disruptive	TcDm28c_03	572995	575823
g2225.t1	Inner	4	4d	TS V-VI	disruptive	TcDm28c_03	1148499	1151447
g2279.t1	Inner	4	4d	TS V-VI	disruptive	TcDm28c_03	1285544	1288309
g2217.t1	Inner	4	4d	TS V-VI	disruptive	TcDm28c_03	1130280	1132988
g1948.t1	Inner	4	4d	TS V-VI	disruptive	TcDm28c_03	416778	419480
g2718.t1	Inner	4	4d	TS V-VI	disruptive	TcDm28c_04	804206	806851
g7906.t1	Inner	4	4d	TS V-VI	disruptive	TcDm28c_14	325388	328111
g1850.t1	Inner	4	4d	TS V-VI	disruptive	TcDm28c_03	234994	237597
g1854.t1	Inner	4	4d	TS V-VI	disruptive	TcDm28c_03	246651	249269
g12338.t1	Inner	4	4d	TS V-VI	disruptive	TcDm28c_26	571415	573910
g2821.t1	Inner	4	4d	TS V-VI	disruptive	TcDm28c_04	1054726	1057407
g11053.t1	Inner	4	4d	TS V-VI	disruptive	TcDm28c_22	155492	158239
g11061.t1	Inner	4	4d	TS V-VI	disruptive	TcDm28c_22	177151	179778
g6738.t1	Inner	4	4d	TS V-VI	disruptive	TcDm28c_11	1131891	1133297
g12328.t1	Inner	4	4d	TS V-VI	disruptive	TcDm28c_26	538298	540787
g1856.t1	Inner	4	4d	TS V-VI	disruptive	TcDm28c_03	252944	255580
g11077.t1	Inner	4	4d	TS V-VI	disruptive	TcDm28c_22	227738	230338
g11063.t1	Inner	4	4d	TS V-VI	disruptive	TcDm28c_22	184035	186647
g11056.t1	Inner	4	4d	TS V-VI	disruptive	TcDm28c_22	166283	168886
g11084.t1	Inner	4	4d	TS V-VI	disruptive	TcDm28c_22	249274	251868
g13306.t1	Inner	4	4d	TS V-VI	disruptive	TcDm28c_30	401976	404636
g2595.t1	Inner	4	4d	TS V-VI	disruptive	TcDm28c_04	443244	445736
g11067.t1	Inner	4	4d	TS V-VI	disruptive	TcDm28c_22	194967	197747
g2554.t1	Inner	4	4d	TS V-VI	disruptive	TcDm28c_04	299999	302668
g11425.t1	Inner	4	4d	TS V-VI	disruptive	TcDm28c_23	496198	498960
g1990.t1	Inner	4	4d	TS V-VI	disruptive	TcDm28c_03	543772	546573
g2178.t1	Inner	4	4d	TS V-VI	disruptive	TcDm28c_03	1041176	1043980
g4103.t1	Inner	4	4d	TS V-VI	disruptive	TcDm28c_06	1125926	1128556
g2339.t1	Inner	4	4d	TS V-VI	disruptive	TcDm28c_03	1464020	1466602
g7952.t1	Inner	4	4d	TS V-VI	disruptive	TcDm28c_14	657210	660017
g7881.t1	Inner	4	4d	TS V-VI	disruptive	TcDm28c_14	253313	255967
g11079.t1	Inner	4	4d	TS V-VI	disruptive	TcDm28c_22	238405	241002
g1964.t1	Inner	4	4d	TS V-VI	disruptive	TcDm28c_03	469011	471878
g2895.t1	Inner	4	4d	TS V-VI	disruptive	TcDm28c_04	1267788	1270268
g2826.t1	Inner	4	4d	TS V-VI	disruptive	TcDm28c_04	1072359	1074494
g2768.t1	Inner	4	4d	TS V-VI	disruptive	TcDm28c_04	934822	937461
g2652.t1	Inner	4	4d	TS V-VI	disruptive	TcDm28c_04	600919	603684
g4083.t1	Inner	4	4d	TS V-VI	disruptive	TcDm28c_06	1062312	1064954
g11446.t1	Inner	4	4d	TS V-VI	disruptive	TcDm28c_23	556460	559420
g2153.t1	Inner	4	4d	TS V-VI	disruptive	TcDm28c_03	965068	967836
g4069.t1	Inner	4	4d	TS V-VI	disruptive	TcDm28c_06	1016158	1018980
g2943.t1	Inner	4	4d	TS V-VI	disruptive	TcDm28c_04	1387411	1390149
g5778.t1	Inner	4	4d	TS V-VI	disruptive	TcDm28c_09	990456	991937
g11198.t1	Inner	4	4d	TS V-VI	disruptive	TcDm28c_22	666817	669582
g11351.t1	Inner	4	4d	TS V-VI	disruptive	TcDm28c_23	287071	289692
g2257.t1	Inner	4	4d	TS V-VI	disruptive	TcDm28c_03	1233644	1236496
g2911.t1	Inner	4	4d	TS V-VI	disruptive	TcDm28c_04	1306007	1308490
g2607.t1	Inner	4	4d	TS V-VI	disruptive	TcDm28c_04	485493	488192
g1980.t1	Inner	4	4d	TS V-VI	disruptive	TcDm28c_03	510620	513439
g2113.t1	Inner	4	4d	TS V-VI	disruptive	TcDm28c_03	856902	859712
g4075.t1	Inner	4	4d	TS V-VI	disruptive	TcDm28c_06	1032049	1034661
g3939.t1	Inner	4	4d	TS V-VI	disruptive	TcDm28c_06	579796	582579
g2663.t1	Inner	4	4d	TS V-VI	disruptive	TcDm28c_04	632037	634727
g3872.t1	Inner	4	4d	TS V-VI	disruptive	TcDm28c_06	419131	421881
g3998.t1	Inner	4	4d	TS V-VI	disruptive	TcDm28c_06	827535	830315
g2061.t1	Inner	4	4d	TS V-VI	disruptive	TcDm28c_03	726224	728905
g5776.t1	Inner	4	4d	TS V-VI	disruptive	TcDm28c_09	980887	983616
g4040.t1	Inner	4	4d	TS V-VI	disruptive	TcDm28c_06	932103	934889
g2248.t1	Inner	4	4d	TS V-VI	disruptive	TcDm28c_03	1201128	1203938
g3880.t1	Inner	4	4d	TS V-VI	disruptive	TcDm28c_06	439758	442502
g4599.t1	Inner	4	4d	TS V-VI	disruptive	TcDm28c_07	1042162	1044465
g2655.t1	Inner	4	4d	TS V-VI	disruptive	TcDm28c_04	611326	613962
g4008.t1	Inner	4	4d	TS V-VI	disruptive	TcDm28c_06	850038	852653
g2949.t1	Inner	4	4d	TS V-VI	disruptive	TcDm28c_04	1398206	1400536
g2931.t1	Inner	4	4d	TS V-VI	disruptive	TcDm28c_04	1356238	1358697
g3953.t1	Inner	4	4d	TS V-VI	disruptive	TcDm28c_06	626966	629728
g2619.t1	Inner	4	4d	TS V-VI	disruptive	TcDm28c_04	512733	515456
g2745.t1	Inner	4	4d	TS V-VI	disruptive	TcDm28c_04	873872	876538
g5782.t1	Inner	4	4d	TS V-VI	disruptive	TcDm28c_09	1002942	1005647
g3909.t1	Inner	4	4d	TS V-VI	disruptive	TcDm28c_06	500321	502930
g2260.t1	Inner	4	4d	TS V-VI	disruptive	TcDm28c_03	1244600	1247332
g11392.t1	Inner	4	4d	TS V-VI	disruptive	TcDm28c_23	413869	416862
g2325.t1	Inner	4	4d	TS V-VI	disruptive	TcDm28c_03	1427867	1430686
g2139.t1	Inner	4	4d	TS V-VI	disruptive	TcDm28c_03	924446	927220
g2073.t1	Inner	4	4d	TS V-VI	disruptive	TcDm28c_03	754976	757795
g4113.t1	Inner	4	4d	TS V-VI	disruptive	TcDm28c_06	1152402	1155155
g802.t1	Inner	4	4d	TS V-VI	disruptive	TcDm28c_01	2285973	2288660
g4089.t1	Inner	4	4d	TS V-VI	disruptive	TcDm28c_06	1084304	1086967
g3893.t1	Inner	4	4d	TS V-VI	disruptive	TcDm28c_06	468762	471518
g2915.t1	Inner	4	4d	TS V-VI	disruptive	TcDm28c_04	1316542	1318860
g2721.t1	Inner	4	4d	TS V-VI	disruptive	TcDm28c_04	812507	815158
g4670.t1	Inner	4	4d	TS V-VI	disruptive	TcDm28c_07	1244765	1247104
g2173.t1	Inner	4	4d	TS V-VI	disruptive	TcDm28c_03	1025865	1028633
g2119.t1	Inner	4	4d	TS V-VI	disruptive	TcDm28c_03	877458	880301
g2891.t1	Inner	4	4d	TS V-VI	disruptive	TcDm28c_04	1247998	1250334
g2098.t1	Inner	4	4d	TS V-VI	disruptive	TcDm28c_03	817213	819912
g11363.t1	Inner	4	4d	TS V-VI	disruptive	TcDm28c_23	323498	326296
g4120.t1	Inner	4	4d	TS V-VI	disruptive	TcDm28c_06	1172943	1175684
g11338.t1	Inner	4	4d	TS V-VI	disruptive	TcDm28c_23	244284	246866
g7876.t1	Inner	4	4d	TS V-VI	disruptive	TcDm28c_14	241114	243834
g2057.t1	Inner	4	4d	TS V-VI	disruptive	TcDm28c_03	715039	717834
g2659.t1	Inner	4	4d	TS V-VI	disruptive	TcDm28c_04	621737	624409
g1987.t1	Inner	4	4d	TS V-VI	disruptive	TcDm28c_03	533352	536162
g4167.t1	Inner	4	4d	TS V-VI	disruptive	TcDm28c_06	1278808	1281549
g11636.t1	Inner	4	4d	TS V-VI	disruptive	TcDm28c_24	217497	220049
g11327.t1	Inner	4	4d	TS V-VI	disruptive	TcDm28c_23	203461	206259
g2020.t1	Inner	4	4d	TS V-VI	disruptive	TcDm28c_03	621961	624807
g11365.t1	Inner	4	4d	TS V-VI	disruptive	TcDm28c_23	331598	334411
g2016.t1	Inner	4	4d	TS V-VI	disruptive	TcDm28c_03	606793	609591
g3994.t1	Inner	4	4d	TS V-VI	disruptive	TcDm28c_06	816880	819486
g2254.t1	Inner	4	4d	TS V-VI	disruptive	TcDm28c_03	1223250	1226021
g7903.t1	Inner	4	4d	TS V-VI	disruptive	TcDm28c_14	315895	318549
g11355.t1	Inner	4	4d	TS V-VI	disruptive	TcDm28c_23	297940	300561
g7891.t1	Inner	4	4d	TS V-VI	disruptive	TcDm28c_14	284833	287484
g2104.t1	Inner	4	4d	TS V-VI	disruptive	TcDm28c_03	831862	834621
g2069.t1	Inner	4	4d	TS V-VI	disruptive	TcDm28c_03	744159	746996
g11403.t1	Inner	4	4d	TS V-VI	disruptive	TcDm28c_23	438063	440876
g11381.t1	Inner	4	4d	TS V-VI	disruptive	TcDm28c_23	380741	383323
g2293.t1	Inner	4	4d	TS V-VI	disruptive	TcDm28c_03	1323890	1326688
g4021.t1	Inner	4	4d	TS V-VI	disruptive	TcDm28c_06	888237	890978
g2036.t1	Inner	4	4d	TS V-VI	disruptive	TcDm28c_03	663333	666125
g3927.t1	Inner	4	4d	TS V-VI	disruptive	TcDm28c_06	545573	548335
g8978.t1	Subtelomeric	4	4d	TS V-VI	subtelomeric	TcDm28c_16	1028921	1031779
g12673.t1	Subtelomeric	4	4d	TS V-VI	subtelomeric	TcDm28c_28	33029	35806

## Sheet: DGF-1
GeneID	Location	Clade	Compartment	Chromosome	Start	End
g13490.t1	Inner	1	disruptive	TcDm28c_31	351644	356869
g7640.t1	Inner	1	core	TcDm28c_13	1002206	1002601
g7652.t1	Inner	1	core	TcDm28c_13	1010671	1011225
g7656.t1	Inner	1	core	TcDm28c_13	1012837	1013193
g7657.t1	Inner	1	core	TcDm28c_13	1014011	1014565
g7661.t1	Inner	1	core	TcDm28c_13	1016177	1016533
g7662.t1	Inner	1	core	TcDm28c_13	1016601	1016921
g7664.t1	Inner	1	core	TcDm28c_13	1018243	1018599
g7665.t1	Inner	1	core	TcDm28c_13	1018667	1018987
g7668.t1	Inner	1	core	TcDm28c_13	1021389	1021709
g7669.t1	Inner	1	core	TcDm28c_13	1022095	1022415
g7672.t1	Inner	1	core	TcDm28c_13	1023953	1024273
g7673.t1	Inner	1	core	TcDm28c_13	1024341	1024679
g7676.t1	Inner	1	core	TcDm28c_13	1025529	1026191
g7677.t1	Inner	1	core	TcDm28c_13	1026351	1026707
g7678.t1	Inner	1	core	TcDm28c_13	1026775	1027113
g7681.t1	Inner	1	core	TcDm28c_13	1027963	1028625
g7683.t1	Inner	1	core	TcDm28c_13	1029026	1029367
g7685.t1	Inner	1	core	TcDm28c_13	1030406	1030819
g7687.t1	Inner	1	core	TcDm28c_13	1031782	1032177
g7691.t1	Inner	1	core	TcDm28c_13	1033453	1034115
g7693.t1	Inner	1	core	TcDm28c_13	1034516	1034857
g7695.t1	Inner	1	core	TcDm28c_13	1035896	1036327
g7697.t1	Inner	1	core	TcDm28c_13	1037290	1037685
g7699.t1	Inner	1	core	TcDm28c_13	1038200	1038541
g7700.t1	Inner	1	core	TcDm28c_13	1040724	1041479
g7851.t1	Inner	1	disruptive	TcDm28c_14	344470	345165
g7911.t1	Inner	1	disruptive	TcDm28c_16	722458	723153
g8845.t1	Inner	1	disruptive	TcDm28c_16	722458	723153
g9510.t1	Inner	1	disruptive	TcDm28c_18	133539	136889
g12309.t1	Inner	2	disruptive	TcDm28c_26	464992	475056
g12935.t1	Inner	2	disruptive	TcDm28c_29	162847	168363
g12936.t1	Inner	2	disruptive	TcDm28c_29	168471	168848
g12939.t1	Inner	2	disruptive	TcDm28c_29	174568	174945
g12942.t1	Inner	2	disruptive	TcDm28c_29	180536	180913
g12945.t1	Inner	2	disruptive	TcDm28c_29	186462	186839
g12948.t1	Inner	2	disruptive	TcDm28c_29	192400	192777
g12951.t1	Inner	2	disruptive	TcDm28c_29	198341	198718
g12954.t1	Inner	2	disruptive	TcDm28c_29	204354	204731
g12957.t1	Inner	2	disruptive	TcDm28c_29	210408	210785
g13320.t1	Inner	2	disruptive	TcDm28c_30	433751	439861
g3510.t1	Inner	2	disruptive	TcDm28c_05	1147371	1155488
g5787.t1	Inner	2	disruptive	TcDm28c_09	1020520	1026381
g5788.t1	Inner	2	disruptive	TcDm28c_09	1026582	1028165
g6812.t1	Inner	2	disruptive	TcDm28c_12	32188	41388
g7916.t1	Inner	2	disruptive	TcDm28c_14	356489	357250
g9538.t1	Inner	2	disruptive	TcDm28c_18	206862	213707
g10641.t1	subtelomeric	2	subtelomeric	TcDm28c_21	64019	64837
g11000.t1	subtelomeric	2	subtelomeric	TcDm28c_22	22854	31367
g11293.t1	subtelomeric	2	subtelomeric	TcDm28c_23	109004	109930
g11540.t1	subtelomeric	2	subtelomeric	TcDm28c_23	811176	814910
g13116.t1	subtelomeric	2	subtelomeric	TcDm28c_30	16887	22346
g5354.t1	subtelomeric	2	subtelomeric	TcDm28c_08	1379852	1381993
g9002.t1	subtelomeric	2	subtelomeric	TcDm28c_17	31487	37207
g11341.t1	Inner	3	disruptive	TcDm28c_23	258469	260409
g11384.t1	Inner	3	disruptive	TcDm28c_23	394920	396860
g11432.t1	Inner	3	disruptive	TcDm28c_23	518434	528870
g11518.t1	Inner	3	disruptive	TcDm28c_23	760254	763985
g12241.t1	Inner	3	disruptive	TcDm28c_26	335758	346134
g12248.t1	Inner	3	disruptive	TcDm28c_26	369007	379374
g1309.t1	Inner	3	disruptive	TcDm28c_02	919870	930237
g13303.t1	Inner	3	disruptive	TcDm28c_30	387857	397090
g1962.t1	Inner	3	disruptive	TcDm28c_03	451344	461687
g2155.t1	Inner	3	disruptive	TcDm28c_03	972782	983215
g2304.t1	Inner	3	disruptive	TcDm28c_03	1351640	1362016
g2310.t1	Inner	3	disruptive	TcDm28c_03	1380996	1391393
g2473.t1	Inner	3	disruptive	TcDm28c_04	111151	121353
g2476.t1	Inner	3	core	TcDm28c_04	128521	129984
g3454.t1	Inner	3	disruptive	TcDm28c_05	983272	993588
g3538.t1	Inner	3	disruptive	TcDm28c_05	1222949	1233337
g3544.t1	Inner	3	disruptive	TcDm28c_05	1255770	1266158
g4485.t1	Inner	3	disruptive	TcDm28c_07	579386	589768
g4499.t1	Inner	3	disruptive	TcDm28c_07	628960	639342
g4527.t1	Inner	3	disruptive	TcDm28c_07	825199	835581
g4546.t1	Inner	3	disruptive	TcDm28c_07	901951	912333
g4638.t1	Inner	3	disruptive	TcDm28c_07	1155842	1166224
g6216.t1	Inner	3	disruptive	TcDm28c_10	742349	752779
g6669.t1	Inner	3	disruptive	TcDm28c_11	933549	943928
g6811.t1	Inner	3	disruptive	TcDm28c_12	31386	32291
g6852.t1	Inner	3	disruptive	TcDm28c_12	117435	127823
g6856.t1	Inner	3	disruptive	TcDm28c_12	135098	145486
g6860.t1	Inner	3	disruptive	TcDm28c_12	153086	163474
g6863.t1	Inner	3	disruptive	TcDm28c_12	170742	180740
g6878.t1	Inner	3	disruptive	TcDm28c_12	214110	224687
g6921.t1	Inner	3	disruptive	TcDm28c_12	302148	312656
g6926.t1	Inner	3	disruptive	TcDm28c_12	319464	330044
g6948.t1	Inner	3	disruptive	TcDm28c_12	365044	375546
g6973.t1	Inner	3	disruptive	TcDm28c_12	413732	424231
g6978.t1	Inner	3	disruptive	TcDm28c_12	431462	441874
g6982.t1	Inner	3	disruptive	TcDm28c_12	448356	458846
g6986.t1	Inner	3	disruptive	TcDm28c_12	465984	476483
g6990.t1	Inner	3	disruptive	TcDm28c_12	484520	495034
g7420.t1	Inner	3	disruptive	TcDm28c_13	364556	375019
g7424.t1	Inner	3	disruptive	TcDm28c_13	381567	392030
g7914.t1	Inner	3	disruptive	TcDm28c_14	353771	355909
g8775.t1	Inner	3	disruptive	TcDm28c_16	494289	504791
g9637.t1	Inner	3	disruptive	TcDm28c_18	504278	513946
g10607.t1	subtelomeric	3	subtelomeric	TcDm28c_20	860798	871186
g10628.t1	subtelomeric	3	subtelomeric	TcDm28c_21	33136	43575
g10642.t1	subtelomeric	3	subtelomeric	TcDm28c_21	64874	70561
g10968.t1	subtelomeric	3	subtelomeric	TcDm28c_21	812930	823330
g11251.t1	subtelomeric	3	subtelomeric	TcDm28c_22	811473	821900
g11292.t1	subtelomeric	3	subtelomeric	TcDm28c_23	103134	108800
g11541.t1	subtelomeric	3	subtelomeric	TcDm28c_23	815226	817940
g11836.t1	subtelomeric	3	subtelomeric	TcDm28c_24	722381	732451
g11879.t1	subtelomeric	3	subtelomeric	TcDm28c_25	42744	53126
g11884.t1	subtelomeric	3	subtelomeric	TcDm28c_25	64059	74924
g11910.t1	subtelomeric	3	subtelomeric	TcDm28c_25	127377	133919
g11912.t1	subtelomeric	3	subtelomeric	TcDm28c_25	141148	151527
g12126.t1	subtelomeric	3	subtelomeric	TcDm28c_26	10947	20153
g12141.t1	subtelomeric	3	subtelomeric	TcDm28c_26	47135	57826
g12638.t1	subtelomeric	3	subtelomeric	TcDm28c_27	567594	577985
g12650.t1	subtelomeric	3	subtelomeric	TcDm28c_27	608997	619388
g12677.t1	subtelomeric	3	subtelomeric	TcDm28c_28	48124	58503
g12896.t1	subtelomeric	3	subtelomeric	TcDm28c_29	65227	75603
g13092.t1	subtelomeric	3	subtelomeric	TcDm28c_29	555891	566177
g13339.t1	subtelomeric	3	subtelomeric	TcDm28c_30	488480	498865
g13345.t1	subtelomeric	3	subtelomeric	TcDm28c_30	515200	525369
g13354.t1	subtelomeric	3	subtelomeric	TcDm28c_30	546457	556845
g13517.t1	subtelomeric	3	subtelomeric	TcDm28c_31	421779	432185
g13523.t1	subtelomeric	3	subtelomeric	TcDm28c_31	450995	461395
g13531.t1	subtelomeric	3	subtelomeric	TcDm28c_31	487312	497730
g13549.t1	subtelomeric	3	subtelomeric	TcDm28c_31	548635	558435
g2383.t1	subtelomeric	3	subtelomeric	TcDm28c_03	1574209	1584657
g2395.t1	subtelomeric	3	subtelomeric	TcDm28c_03	1628003	1638451
g2407.t1	subtelomeric	3	subtelomeric	TcDm28c_03	1689031	1699479
g2431.t1	subtelomeric	3	subtelomeric	TcDm28c_03	1772342	1778920
g2442.t1	subtelomeric	3	subtelomeric	TcDm28c_04	24795	31373
g3047.t1	subtelomeric	3	subtelomeric	TcDm28c_04	1634513	1644901
g3049.t1	subtelomeric	3	subtelomeric	TcDm28c_04	1649959	1660347
g3051.t1	subtelomeric	3	subtelomeric	TcDm28c_04	1665406	1675752
g4777.t1	subtelomeric	3	subtelomeric	TcDm28c_08	15373	25722
g5383.t1	subtelomeric	3	subtelomeric	TcDm28c_09	39684	50144
g7217.t1	subtelomeric	3	subtelomeric	TcDm28c_12	1086321	1096691
g7784.t1	subtelomeric	3	subtelomeric	TcDm28c_13	1154645	1165090
g8100.t1	subtelomeric	3	subtelomeric	TcDm28c_14	1020442	1030803
g8108.t1	subtelomeric	3	subtelomeric	TcDm28c_14	1049305	1059660
g8128.t1	subtelomeric	3	subtelomeric	TcDm28c_15	20697	26234
g8619.t1	subtelomeric	3	subtelomeric	TcDm28c_16	12762	23216
g895.t1	subtelomeric	3	subtelomeric	TcDm28c_02	18148	28059
g8979.t1	subtelomeric	3	subtelomeric	TcDm28c_16	1034758	1045215
g9001.t1	subtelomeric	3	subtelomeric	TcDm28c_17	26817	31385
g903.t1	subtelomeric	3	subtelomeric	TcDm28c_02	57340	60999

## Sheet: RHS
GeneID	Location	Clade	Compartment	Chromosome	Start	End
g1595.t1	Inner	1	core	TcDm28c_02	1666786	1669083
g7902.t1	Inner	1	disruptive	TcDm28c_14	313428	314009
g9211.t1	Inner	1	core	TcDm28c_17	443108	444610
g9212.t1	Inner	1	core	TcDm28c_17	445888	447390
g10244.t1	Subtelomeric	1	subtelomeric	TcDm28c_19	918470	919024
g10260.t1	Subtelomeric	1	subtelomeric	TcDm28c_20	27396	28328
g10605.t1	Subtelomeric	1	subtelomeric	TcDm28c_20	857646	858116
g10627.t1	Subtelomeric	1	subtelomeric	TcDm28c_21	27752	28480
g10751.t1	Inner	1	disruptive	TcDm28c_21	315010	316512
g10752.t1	Inner	1	disruptive	TcDm28c_21	317802	319304
g10970.t1	Subtelomeric	1	subtelomeric	TcDm28c_21	827275	827853
g10984.t1	Subtelomeric	1	subtelomeric	TcDm28c_21	862063	862530
g11194.t1	Inner	1	disruptive	TcDm28c_22	654673	655899
g11749.t1	Inner	1	core	TcDm28c_24	530074	531570
g11750.t1	Inner	1	disruptive	TcDm28c_24	532850	534349
g11888.t1	Subtelomeric	1	subtelomeric	TcDm28c_25	80849	82144
g11918.t1	Subtelomeric	1	subtelomeric	TcDm28c_25	160532	161176
g12105.t1	Subtelomeric	1	subtelomeric	TcDm28c_25	624144	625190
g12137.t1	Subtelomeric	1	subtelomeric	TcDm28c_26	37398	38438
g12664.t1	Subtelomeric	1	subtelomeric	TcDm28c_28	8325	8990
g12668.t1	Subtelomeric	1	subtelomeric	TcDm28c_28	18693	19868
g12879.t1	Subtelomeric	1	subtelomeric	TcDm28c_29	8181	8645
g13090.t1	Inner	1	disruptive	TcDm28c_29	552743	553213
g13107.t1	Subtelomeric	1	subtelomeric	TcDm28c_29	594178	595629
g1320.t1	Inner	1	disruptive	TcDm28c_02	950602	951642
g13304.t1	Inner	1	disruptive	TcDm28c_30	399331	399900
g13309.t1	Inner	1	disruptive	TcDm28c_30	414648	415217
g13340.t1	Subtelomeric	1	subtelomeric	TcDm28c_30	501113	501682
g13346.t1	Subtelomeric	1	subtelomeric	TcDm28c_30	527818	528387
g13355.t1	Subtelomeric	1	subtelomeric	TcDm28c_30	560479	561057
g13465.t1	Inner	1	disruptive	TcDm28c_31	266310	267236
g13529.t1	Subtelomeric	1	subtelomeric	TcDm28c_31	480080	480631
g13540.t1	Subtelomeric	1	subtelomeric	TcDm28c_31	527431	528261
g1591.t1	Inner	1	core	TcDm28c_02	1653520	1655535
g1592.t1	Inner	1	core	TcDm28c_02	1656625	1658922
g1593.t1	Inner	1	core	TcDm28c_02	1660011	1662308
g1594.t1	Inner	1	core	TcDm28c_02	1663400	1665697
g1596.t1	Inner	1	disruptive	TcDm28c_02	1670172	1672469
g1954.t1	Inner	1	disruptive	TcDm28c_03	435286	435747
g2419.t1	Subtelomeric	1	subtelomeric	TcDm28c_03	1735500	1736429
g2453.t1	Subtelomeric	1	subtelomeric	TcDm28c_04	67227	68156
g2547.t1	Inner	1	disruptive	TcDm28c_04	278960	279541
g2574.t1	Inner	1	disruptive	TcDm28c_04	363474	364055
g2682.t1	Inner	1	disruptive	TcDm28c_04	713804	714265
g2964.t1	Inner	1	disruptive	TcDm28c_04	1433618	1434664
g3081.t1	Subtelomeric	1	subtelomeric	TcDm28c_05	21886	22353
g3498.t1	Inner	1	core	TcDm28c_05	1117080	1118123
g4728.t1	Subtelomeric	1	subtelomeric	TcDm28c_07	1361978	1362643
g4731.t1	Subtelomeric	1	subtelomeric	TcDm28c_07	1372245	1373576
g4734.t1	Subtelomeric	1	subtelomeric	TcDm28c_07	1383185	1384516
g4758.t1	Subtelomeric	1	subtelomeric	TcDm28c_07	1453346	1453621
g4759.t1	Subtelomeric	1	subtelomeric	TcDm28c_07	1453648	1454550
g534.t1	Inner	1	core	TcDm28c_01	1082793	1084859
g5953.t1	Subtelomeric	1	subtelomeric	TcDm28c_10	16280	17260
g7009.t1	Inner	1	disruptive	TcDm28c_12	532952	535585
g7016.t1	Inner	1	disruptive	TcDm28c_12	559325	561640
g7017.t1	Inner	1	disruptive	TcDm28c_12	562753	565038
g7056.t1	Inner	1	disruptive	TcDm28c_12	662371	664410
g7060.t1	Inner	1	disruptive	TcDm28c_12	674843	677101
g7080.t1	Inner	1	disruptive	TcDm28c_12	737871	740153
g7081.t1	Inner	1	disruptive	TcDm28c_12	741276	743558
g7082.t1	Inner	1	core	TcDm28c_12	744680	746962
g7103.t1	Inner	1	core	TcDm28c_12	806201	808441
g7228.t1	Subtelomeric	1	subtelomeric	TcDm28c_12	1127170	1127904
g7241.t1	Subtelomeric	1	subtelomeric	TcDm28c_12	1162997	1163734
g7260.t1	Subtelomeric	1	subtelomeric	TcDm28c_12	1219854	1220786
g7275.t1	Subtelomeric	1	subtelomeric	TcDm28c_13	13223	14719
g7892.t1	Inner	1	disruptive	TcDm28c_14	289362	289943
g7918.t1	Inner	1	disruptive	TcDm28c_14	363965	364537
g8103.t1	Subtelomeric	1	subtelomeric	TcDm28c_14	1037719	1038948
g8109.t1	Subtelomeric	1	subtelomeric	TcDm28c_14	1064182	1065123
g8616.t1	Subtelomeric	1	subtelomeric	TcDm28c_16	8229	8771
g892.t1	Subtelomeric	1	subtelomeric	TcDm28c_02	13798	14292
g8998.t1	Subtelomeric	1	subtelomeric	TcDm28c_17	22449	22943
g906.t1	Subtelomeric	1	subtelomeric	TcDm28c_02	71133	71600
g9210.t1	Inner	1	disruptive	TcDm28c_17	440328	441830
g9213.t1	Inner	1	disruptive	TcDm28c_17	448668	450170
g10245.t1	Subtelomeric	2	subtelomeric	TcDm28c_19	919159	920160
g10268.t1	Subtelomeric	2	subtelomeric	TcDm28c_20	53401	53913
g10993.t1	Subtelomeric	2	subtelomeric	TcDm28c_22	6342	7706
g10997.t1	Subtelomeric	2	subtelomeric	TcDm28c_22	16039	17619
g11248.t1	Subtelomeric	2	subtelomeric	TcDm28c_22	803740	805080
g11254.t1	Subtelomeric	2	subtelomeric	TcDm28c_22	825366	826478
g11258.t1	Subtelomeric	2	subtelomeric	TcDm28c_22	835107	836471
g11545.t1	Subtelomeric	2	subtelomeric	TcDm28c_23	823872	825245
g11835.t1	Subtelomeric	2	subtelomeric	TcDm28c_24	720174	720824
g11852.t1	Subtelomeric	2	subtelomeric	TcDm28c_24	780199	781812
g11865.t1	Subtelomeric	2	subtelomeric	TcDm28c_25	11590	12693
g11890.t1	Subtelomeric	2	subtelomeric	TcDm28c_25	87718	88902
g11907.t1	Subtelomeric	2	subtelomeric	TcDm28c_25	122396	123241
g12380.t1	Subtelomeric	2	subtelomeric	TcDm28c_26	660830	661492
g12633.t1	Subtelomeric	2	subtelomeric	TcDm28c_27	556137	556772
g12637.t1	Subtelomeric	2	subtelomeric	TcDm28c_27	565112	565747
g12645.t1	Subtelomeric	2	subtelomeric	TcDm28c_27	597552	598187
g12649.t1	Subtelomeric	2	subtelomeric	TcDm28c_27	606513	607148
g13096.t1	Subtelomeric	2	subtelomeric	TcDm28c_29	571071	571721
g13460.t1	Inner	2	disruptive	TcDm28c_31	257039	257608
g3070.t1	Subtelomeric	2	subtelomeric	TcDm28c_04	1714672	1715184
g3499.t1	Inner	2	core	TcDm28c_05	1118276	1118968
g4254.t1	Subtelomeric	2	subtelomeric	TcDm28c_06	1481680	1482456
g4763.t1	Subtelomeric	2	subtelomeric	TcDm28c_07	1462130	1462759
g5390.t1	Subtelomeric	2	subtelomeric	TcDm28c_09	58468	58995
g5928.t1	Subtelomeric	2	subtelomeric	TcDm28c_09	1360839	1361450
g5952.t1	Subtelomeric	2	subtelomeric	TcDm28c_10	15701	16228
g6294.t1	Subtelomeric	2	subtelomeric	TcDm28c_11	6190	6702
g7216.t1	Subtelomeric	2	subtelomeric	TcDm28c_12	1083657	1084868
g7219.t1	Subtelomeric	2	subtelomeric	TcDm28c_12	1101863	1102804
g7239.t1	Subtelomeric	2	subtelomeric	TcDm28c_12	1151706	1152626
g7248.t1	Subtelomeric	2	subtelomeric	TcDm28c_12	1187687	1188619
g7412.t1	Inner	2	disruptive	TcDm28c_13	352772	353266
g7417.t1	Inner	2	disruptive	TcDm28c_13	359800	360450
g7421.t1	Inner	2	disruptive	TcDm28c_13	376878	377468
g7425.t1	Inner	2	disruptive	TcDm28c_13	393986	394480
g7783.t1	Subtelomeric	2	subtelomeric	TcDm28c_13	1152228	1152689
g8104.t1	Subtelomeric	2	subtelomeric	TcDm28c_14	1039060	1039710
g8110.t1	Subtelomeric	2	subtelomeric	TcDm28c_14	1065349	1065807
g8615.t1	Subtelomeric	2	subtelomeric	TcDm28c_16	7342	7875
g11287.t1	Subtelomeric	3	subtelomeric	TcDm28c_23	87911	89479
g10251.t1	Subtelomeric	3	subtelomeric	TcDm28c_20	2470	4356
g10253.t1	Subtelomeric	3	subtelomeric	TcDm28c_20	6094	7869
g10263.t1	Subtelomeric	3	subtelomeric	TcDm28c_20	37128	38801
g10610.t1	Subtelomeric	3	subtelomeric	TcDm28c_20	875058	876632
g10613.t1	Subtelomeric	3	subtelomeric	TcDm28c_20	887905	889878
g10618.t1	Subtelomeric	3	subtelomeric	TcDm28c_21	2177	3946
g10644.t1	Subtelomeric	3	subtelomeric	TcDm28c_21	76826	78661
g10654.t1	Subtelomeric	3	subtelomeric	TcDm28c_21	104473	106170
g11284.t1	Subtelomeric	3	subtelomeric	TcDm28c_23	77451	79019
g11373.t1	Inner	3	disruptive	TcDm28c_23	356007	357749
g11410.t1	Inner	3	disruptive	TcDm28c_23	460664	462436
g11537.t1	Subtelomeric	3	subtelomeric	TcDm28c_23	805800	807224
g11844.t1	Subtelomeric	3	subtelomeric	TcDm28c_24	752707	754398
g11862.t1	Subtelomeric	3	subtelomeric	TcDm28c_25	1054	3429
g11877.t1	Subtelomeric	3	subtelomeric	TcDm28c_25	37781	39544
g11926.t1	Subtelomeric	3	subtelomeric	TcDm28c_25	184805	186583
g12386.t1	Subtelomeric	3	subtelomeric	TcDm28c_27	22126	23910
g12877.t1	Subtelomeric	3	subtelomeric	TcDm28c_28	605142	607850
g13362.t1	Subtelomeric	3	subtelomeric	TcDm28c_30	572651	574330
g13825.t1	Subtelomeric	3	subtelomeric	TcDm28c_32	580787	583108
g2026.t1	Inner	3	disruptive	TcDm28c_03	638695	640590
g2125.t1	Inner	3	disruptive	TcDm28c_03	892138	894033
g2216.t1	Inner	3	disruptive	TcDm28c_03	1127420	1129315
g2247.t1	Inner	3	disruptive	TcDm28c_03	1198278	1200173
g2271.t1	Inner	3	disruptive	TcDm28c_03	1266804	1268699
g2301.t1	Inner	3	disruptive	TcDm28c_03	1340975	1342867
g2324.t1	Inner	3	disruptive	TcDm28c_03	1424672	1426564
g2387.t1	Subtelomeric	3	subtelomeric	TcDm28c_03	1602076	1603851
g2417.t1	Subtelomeric	3	subtelomeric	TcDm28c_03	1731555	1733354
g2424.t1	Subtelomeric	3	subtelomeric	TcDm28c_03	1749172	1750953
g2449.t1	Subtelomeric	3	subtelomeric	TcDm28c_04	52758	54533
g2455.t1	Subtelomeric	3	subtelomeric	TcDm28c_04	70283	72082
g3073.t1	Subtelomeric	3	subtelomeric	TcDm28c_05	3091	4776
g4246.t1	Subtelomeric	3	subtelomeric	TcDm28c_06	1459725	1461656
g4249.t1	Subtelomeric	3	subtelomeric	TcDm28c_06	1469733	1471661
g4649.t1	Inner	3	disruptive	TcDm28c_07	1186582	1188342
g4753.t1	Subtelomeric	3	subtelomeric	TcDm28c_07	1442411	1444081
g5361.t1	Subtelomeric	3	subtelomeric	TcDm28c_08	1411599	1412966
g5371.t1	Subtelomeric	3	subtelomeric	TcDm28c_09	10957	12375
g5381.t1	Subtelomeric	3	subtelomeric	TcDm28c_09	34278	36233
g5944.t1	Subtelomeric	3	subtelomeric	TcDm28c_09	1390134	1392752
g5945.t1	Subtelomeric	3	subtelomeric	TcDm28c_10	2748	5216
g5957.t1	Subtelomeric	3	subtelomeric	TcDm28c_10	26612	28306
g6299.t1	Subtelomeric	3	subtelomeric	TcDm28c_11	16777	18585
g6718.t1	Inner	3	disruptive	TcDm28c_11	1093003	1094898
g6729.t1	Inner	3	disruptive	TcDm28c_11	1114236	1116131
g6739.t1	Inner	3	disruptive	TcDm28c_11	1134668	1136563
g6749.t1	Inner	3	disruptive	TcDm28c_11	1153994	1155889
g7266.t1	Subtelomeric	3	subtelomeric	TcDm28c_12	1240387	1242162
g7268.t1	Subtelomeric	3	subtelomeric	TcDm28c_12	1243900	1245786
g7797.t1	Subtelomeric	3	subtelomeric	TcDm28c_13	1194747	1197125
g8133.t1	Subtelomeric	3	subtelomeric	TcDm28c_15	33238	35073
g8774.t1	Inner	3	disruptive	TcDm28c_16	486341	488110
g900.t1	Subtelomeric	3	subtelomeric	TcDm28c_02	40837	42834
g9452.t1	Subtelomeric	3	subtelomeric	TcDm28c_17	1000047	1001666
g9698.t1	Inner	3	disruptive	TcDm28c_18	655631	657523
g9700.t1	Inner	3	disruptive	TcDm28c_18	666451	668436
g9702.t1	Inner	3	disruptive	TcDm28c_18	677373	679361
g9704.t1	Inner	3	disruptive	TcDm28c_18	688302	690290
g9706.t1	Inner	3	disruptive	TcDm28c_18	699232	701223
g7499.t1	Inner	4	core	TcDm28c_13	558362	558796
g13029.t1	Inner	4	core	TcDm28c_29	419744	420511
g8541.t1	Inner	4	core	TcDm28c_15	929237	929929
g1427.t1	Inner	4	core	TcDm28c_02	1175895	1176209
g13375.t1	Subtelomeric	4	subtelomeric	TcDm28c_31	32650	33219
g10445.t1	Inner	4	core	TcDm28c_20	508598	509041
g6242.t1	Inner	4	disruptive	TcDm28c_10	828037	832689
g3707.t1	Inner	4	core	TcDm28c_06	18942	19949
g2969.t1	Inner	4	disruptive	TcDm28c_04	1445109	1447739
g6252.t1	Inner	4	disruptive	TcDm28c_10	876827	881488
g6253.t1	Inner	4	disruptive	TcDm28c_10	881673	886334
g7489.t1	Inner	4	disruptive	TcDm28c_13	537784	538389
g4717.t1	Inner	4	core	TcDm28c_07	1334635	1335288
g1271.t1	Inner	4	core	TcDm28c_02	841696	842364
g1604.t1	Inner	4	core	TcDm28c_02	1750214	1751485
g8763.t1	Inner	4	core	TcDm28c_16	452225	452590
g11500.t1	Inner	4	core	TcDm28c_23	719482	720675
g10210.t1	Inner	4	disruptive	TcDm28c_19	850962	851273
g106.t1	Inner	4	core	TcDm28c_01	191658	192194
g10603.t1	Subtelomeric	4	subtelomeric	TcDm28c_20	855875	856600
g11318.t1	Inner	4	disruptive	TcDm28c_23	182026	182466
g11611.t1	Inner	4	core	TcDm28c_24	169226	169732
g12478.t1	Inner	4	core	TcDm28c_27	227075	228082
g13089.t1	Subtelomeric	4	subtelomeric	TcDm28c_29	550972	551697
g13357.t1	Subtelomeric	4	subtelomeric	TcDm28c_30	569259	569747
g13410.t1	Inner	4	core	TcDm28c_31	115671	116627
g13534.t1	Subtelomeric	4	subtelomeric	TcDm28c_31	513822	514310
g13547.t1	Subtelomeric	4	subtelomeric	TcDm28c_31	542488	542928
g13669.t1	Inner	4	disruptive	TcDm28c_32	244045	245370
g13819.t1	Inner	4	core	TcDm28c_32	565348	565794
g1469.t1	Inner	4	core	TcDm28c_02	1284069	1285247
g1617.t1	Inner	4	core	TcDm28c_02	1782683	1783192
g1754.t1	Subtelomeric	4	subtelomeric	TcDm28c_03	3387	3857
g2460.t1	Subtelomeric	4	subtelomeric	TcDm28c_04	84844	85317
g2491.t1	Inner	4	core	TcDm28c_04	153081	153548
g2613.t1	Inner	4	disruptive	TcDm28c_04	506372	506818
g2684.t1	Inner	4	disruptive	TcDm28c_04	715599	716045
g3693.t1	Subtelomeric	4	subtelomeric	TcDm28c_05	1605682	1606152
g3776.t1	Inner	4	core	TcDm28c_06	158471	158863
g3949.t1	Inner	4	disruptive	TcDm28c_06	609655	613554
g4102.t1	Inner	4	disruptive	TcDm28c_06	1123412	1124251
g4743.t1	Subtelomeric	4	subtelomeric	TcDm28c_07	1415035	1415601
g4948.t1	Inner	4	core	TcDm28c_08	414044	414478
g5937.t1	Subtelomeric	4	subtelomeric	TcDm28c_09	1378664	1379179
g6246.t1	Inner	4	disruptive	TcDm28c_10	847626	852287
g6247.t1	Inner	4	disruptive	TcDm28c_10	852471	857132
g6249.t1	Inner	4	disruptive	TcDm28c_10	862226	866887
g6250.t1	Inner	4	disruptive	TcDm28c_10	867072	871733
g6283.t1	Subtelomeric	4	subtelomeric	TcDm28c_10	1318078	1318674
g6677.t1	Inner	4	core	TcDm28c_11	978727	979440
g7591.t1	Inner	4	disruptive	TcDm28c_13	824776	825534
g7780.t1	Subtelomeric	4	subtelomeric	TcDm28c_13	1149960	1150685
g8081.t1	Inner	4	core	TcDm28c_14	975910	976275
g8127.t1	Subtelomeric	4	subtelomeric	TcDm28c_15	14651	15217
g8446.t1	Inner	4	core	TcDm28c_15	720586	721344
g9.t1	Subtelomeric	4	subtelomeric	TcDm28c_01	21555	22169
g10252.t1	Subtelomeric	5	subtelomeric	TcDm28c_20	4593	4991
g10254.t1	Subtelomeric	5	subtelomeric	TcDm28c_20	8052	8525
g10261.t1	Subtelomeric	5	subtelomeric	TcDm28c_20	28431	29183
g10264.t1	Subtelomeric	5	subtelomeric	TcDm28c_20	38984	39457
g10270.t1	Subtelomeric	5	subtelomeric	TcDm28c_20	54383	55780
g10601.t1	Subtelomeric	5	subtelomeric	TcDm28c_20	845968	846591
g10609.t1	Subtelomeric	5	subtelomeric	TcDm28c_20	874257	874748
g10655.t1	Subtelomeric	5	subtelomeric	TcDm28c_21	106061	107602
g11252.t1	Subtelomeric	5	subtelomeric	TcDm28c_22	824195	824899
g11438.t1	Inner	5	disruptive	TcDm28c_23	547552	548115
g11516.t1	Inner	5	disruptive	TcDm28c_23	754288	755442
g11535.t1	Subtelomeric	5	subtelomeric	TcDm28c_23	804623	805123
g11544.t1	Subtelomeric	5	subtelomeric	TcDm28c_23	822870	823361
g11843.t1	Subtelomeric	5	subtelomeric	TcDm28c_24	752086	752682
g11851.t1	Subtelomeric	5	subtelomeric	TcDm28c_24	778940	780250
g11892.t1	Subtelomeric	5	subtelomeric	TcDm28c_25	89668	90894
g12138.t1	Subtelomeric	5	subtelomeric	TcDm28c_26	38692	39312
g13100.t1	Subtelomeric	5	subtelomeric	TcDm28c_29	586237	586710
g13358.t1	Subtelomeric	5	subtelomeric	TcDm28c_30	569957	570457
g13461.t1	Inner	5	disruptive	TcDm28c_31	257896	259281
g13466.t1	Inner	5	disruptive	TcDm28c_31	267274	268440
g13528.t1	Subtelomeric	5	subtelomeric	TcDm28c_31	479305	480207
g13539.t1	Subtelomeric	5	subtelomeric	TcDm28c_31	526514	527404
g13562.t1	Subtelomeric	5	subtelomeric	TcDm28c_31	579498	579950
g13563.t1	Subtelomeric	5	subtelomeric	TcDm28c_31	579997	580461
g2418.t1	Subtelomeric	5	subtelomeric	TcDm28c_03	1734526	1735500
g2454.t1	Subtelomeric	5	subtelomeric	TcDm28c_04	68156	69130
g2561.t1	Inner	5	disruptive	TcDm28c_04	322667	323242
g2741.t1	Inner	5	disruptive	TcDm28c_04	861401	861976
g2800.t1	Inner	5	disruptive	TcDm28c_04	1006076	1006648
g3068.t1	Subtelomeric	5	subtelomeric	TcDm28c_04	1712804	1714201
g3085.t1	Subtelomeric	5	subtelomeric	TcDm28c_05	33233	34162
g3697.t1	Subtelomeric	5	subtelomeric	TcDm28c_06	2317	2793
g3914.t1	Inner	5	disruptive	TcDm28c_06	508831	509397
g3931.t1	Inner	5	disruptive	TcDm28c_06	554174	554740
g3957.t1	Inner	5	disruptive	TcDm28c_06	635560	636126
g4030.t1	Inner	5	disruptive	TcDm28c_06	916116	916616
g4129.t1	Inner	5	disruptive	TcDm28c_06	1200826	1201326
g4137.t1	Inner	5	disruptive	TcDm28c_06	1213264	1213764
g4540.t1	Inner	5	disruptive	TcDm28c_07	877310	877882
g4757.t1	Subtelomeric	5	subtelomeric	TcDm28c_07	1452176	1453159
g4761.t1	Subtelomeric	5	subtelomeric	TcDm28c_07	1460483	1461157
g5360.t1	Subtelomeric	5	subtelomeric	TcDm28c_08	1404109	1411572
g5382.t1	Subtelomeric	5	subtelomeric	TcDm28c_09	36152	36991
g5938.t1	Subtelomeric	5	subtelomeric	TcDm28c_09	1379255	1379719
g5954.t1	Subtelomeric	5	subtelomeric	TcDm28c_10	17298	18446
g6295.t1	Subtelomeric	5	subtelomeric	TcDm28c_11	7173	8678
g6794.t1	Subtelomeric	5	subtelomeric	TcDm28c_11	1259515	1260129
g7237.t1	Subtelomeric	5	subtelomeric	TcDm28c_12	1149439	1151235
g7246.t1	Subtelomeric	5	subtelomeric	TcDm28c_12	1185372	1187216
g7259.t1	Subtelomeric	5	subtelomeric	TcDm28c_12	1218999	1219751
g7265.t1	Subtelomeric	5	subtelomeric	TcDm28c_12	1239731	1240204
g7267.t1	Subtelomeric	5	subtelomeric	TcDm28c_12	1243265	1243663
g7894.t1	Inner	5	disruptive	TcDm28c_14	290733	291206
g7900.t1	Inner	5	disruptive	TcDm28c_14	312165	312638
g8618.t1	Subtelomeric	5	subtelomeric	TcDm28c_16	9831	10514
g887.t1	Subtelomeric	5	subtelomeric	TcDm28c_02	4583	6241
g8989.t1	Subtelomeric	5	subtelomeric	TcDm28c_17	5450	5914
g8990.t1	Subtelomeric	5	subtelomeric	TcDm28c_17	5961	6413
g8999.t1	Subtelomeric	5	subtelomeric	TcDm28c_17	23253	23744
g908.t1	Subtelomeric	5	subtelomeric	TcDm28c_02	72496	72999
g1.t1	Subtelomeric	6	subtelomeric	TcDm28c_01	2497	6273
g10273.t1	Subtelomeric	6	subtelomeric	TcDm28c_20	63971	66442
g10617.t1	Subtelomeric	6	subtelomeric	TcDm28c_20	898006	901482
g10622.t1	Subtelomeric	6	subtelomeric	TcDm28c_21	12711	15443
g11264.t1	Subtelomeric	6	subtelomeric	TcDm28c_23	12502	14943
g11282.t1	Subtelomeric	6	subtelomeric	TcDm28c_23	66989	69472
g11551.t1	Subtelomeric	6	subtelomeric	TcDm28c_24	4950	7679
g11596.t1	Inner	6	disruptive	TcDm28c_24	127788	130124
g11599.t1	Inner	6	disruptive	TcDm28c_24	138047	140383
g11602.t1	Inner	6	disruptive	TcDm28c_24	148303	150639
g11605.t1	Inner	6	core	TcDm28c_24	158566	161187
g11848.t1	Subtelomeric	6	subtelomeric	TcDm28c_24	768107	770896
g11858.t1	Subtelomeric	6	subtelomeric	TcDm28c_24	792234	794996
g11861.t1	Subtelomeric	6	subtelomeric	TcDm28c_24	803054	805987
g11872.t1	Subtelomeric	6	subtelomeric	TcDm28c_25	21722	24655
g11903.t1	Subtelomeric	6	subtelomeric	TcDm28c_25	113853	116615
g12119.t1	Subtelomeric	6	subtelomeric	TcDm28c_25	655411	658317
g12122.t1	Subtelomeric	6	subtelomeric	TcDm28c_25	666265	668607
g12125.t1	Subtelomeric	6	subtelomeric	TcDm28c_26	5618	8590
g12381.t1	Subtelomeric	6	subtelomeric	TcDm28c_27	3166	6489
g12384.t1	Subtelomeric	6	subtelomeric	TcDm28c_27	14688	17546
g12385.t1	Subtelomeric	6	subtelomeric	TcDm28c_27	18390	21281
g12391.t1	Subtelomeric	6	subtelomeric	TcDm28c_27	32150	35038
g12655.t1	Subtelomeric	6	subtelomeric	TcDm28c_27	636921	639842
g13363.t1	Subtelomeric	6	subtelomeric	TcDm28c_30	583401	586109
g13364.t1	Subtelomeric	6	subtelomeric	TcDm28c_31	6892	11355
g13564.t1	Subtelomeric	6	subtelomeric	TcDm28c_31	580455	583373
g13565.t1	Subtelomeric	6	subtelomeric	TcDm28c_32	2761	5541
g13591.t1	Subtelomeric	6	subtelomeric	TcDm28c_32	75535	78441
g1755.t1	Subtelomeric	6	subtelomeric	TcDm28c_03	4600	7461
g2168.t1	Inner	6	disruptive	TcDm28c_03	1012602	1015370
g2390.t1	Subtelomeric	6	subtelomeric	TcDm28c_03	1611911	1614613
g2402.t1	Subtelomeric	6	subtelomeric	TcDm28c_03	1666000	1668771
g2409.t1	Subtelomeric	6	subtelomeric	TcDm28c_03	1713505	1715679
g2427.t1	Subtelomeric	6	subtelomeric	TcDm28c_03	1758841	1761876
g2435.t1	Subtelomeric	6	subtelomeric	TcDm28c_03	1788725	1791943
g2438.t1	Subtelomeric	6	subtelomeric	TcDm28c_04	11769	14987
g2446.t1	Subtelomeric	6	subtelomeric	TcDm28c_04	41842	44691
g2458.t1	Subtelomeric	6	subtelomeric	TcDm28c_04	81351	84074
g3052.t1	Subtelomeric	6	subtelomeric	TcDm28c_04	1678114	1681047
g3062.t1	Subtelomeric	6	subtelomeric	TcDm28c_04	1696007	1698343
g3072.t1	Subtelomeric	6	subtelomeric	TcDm28c_04	1729882	1732590
g3692.t1	Subtelomeric	6	subtelomeric	TcDm28c_05	1602093	1604939
g3698.t1	Subtelomeric	6	subtelomeric	TcDm28c_06	3837	6767
g4209.t1	Subtelomeric	6	subtelomeric	TcDm28c_06	1374190	1376988
g4221.t1	Subtelomeric	6	subtelomeric	TcDm28c_06	1412602	1415274
g4231.t1	Subtelomeric	6	subtelomeric	TcDm28c_06	1434446	1437379
g4310.t1	Inner	6	disruptive	TcDm28c_07	140197	143355
g4340.t1	Inner	6	core	TcDm28c_07	227408	230170
g4725.t1	Subtelomeric	6	subtelomeric	TcDm28c_07	1349092	1352358
g4768.t1	Subtelomeric	6	subtelomeric	TcDm28c_07	1481199	1484177
g4772.t1	Subtelomeric	6	subtelomeric	TcDm28c_08	1659	3965
g4782.t1	Subtelomeric	6	subtelomeric	TcDm28c_08	43507	46209
g4786.t1	Subtelomeric	6	subtelomeric	TcDm28c_08	54588	57305
g4787.t1	Subtelomeric	6	subtelomeric	TcDm28c_08	58311	61028
g4788.t1	Subtelomeric	6	subtelomeric	TcDm28c_08	61854	64751
g4789.t1	Subtelomeric	6	subtelomeric	TcDm28c_08	65753	68470
g5372.t1	Subtelomeric	6	subtelomeric	TcDm28c_09	14306	17170
g5939.t1	Subtelomeric	6	subtelomeric	TcDm28c_09	1379713	1382601
g6793.t1	Subtelomeric	6	subtelomeric	TcDm28c_11	1255932	1258709
g6810.t1	Inner	6	disruptive	TcDm28c_12	25859	28630
g7257.t1	Subtelomeric	6	subtelomeric	TcDm28c_12	1206201	1208642
g7574.t1	Inner	6	core	TcDm28c_13	779053	781251
g7785.t1	Subtelomeric	6	subtelomeric	TcDm28c_13	1170038	1172719
g7798.t1	Subtelomeric	6	subtelomeric	TcDm28c_14	2518	5718
g7803.t1	Subtelomeric	6	subtelomeric	TcDm28c_14	14315	16798
g7947.t1	Inner	6	disruptive	TcDm28c_14	644213	647158
g7964.t1	Inner	6	disruptive	TcDm28c_14	689450	692395
g8101.t1	Subtelomeric	6	subtelomeric	TcDm28c_14	1033169	1036093
g8119.t1	Subtelomeric	6	subtelomeric	TcDm28c_14	1094833	1097703
g8125.t1	Subtelomeric	6	subtelomeric	TcDm28c_15	5419	8127
g8136.t1	Subtelomeric	6	subtelomeric	TcDm28c_15	43172	46636
g8605.t1	Subtelomeric	6	subtelomeric	TcDm28c_15	1086784	1089738
g885.t1	Subtelomeric	6	subtelomeric	TcDm28c_01	2486712	2489486
g8984.t1	Subtelomeric	6	subtelomeric	TcDm28c_16	1058112	1060448
g8987.t1	Subtelomeric	6	subtelomeric	TcDm28c_16	1068374	1070707
g8988.t1	Subtelomeric	6	subtelomeric	TcDm28c_17	2570	5266
g9457.t1	Subtelomeric	6	subtelomeric	TcDm28c_18	7957	11343
g9799.t1	Subtelomeric	6	subtelomeric	TcDm28c_18	960703	963525
g9800.t1	Subtelomeric	6	subtelomeric	TcDm28c_19	10095	13028
g10639.t1	Subtelomeric	7	subtelomeric	TcDm28c_21	60357	61169
g10969.t1	Subtelomeric	7	subtelomeric	TcDm28c_21	826300	827094
g11003.t1	Subtelomeric	7	subtelomeric	TcDm28c_22	38657	40951
g11247.t1	Subtelomeric	7	subtelomeric	TcDm28c_22	802538	803572
g11271.t1	Subtelomeric	7	subtelomeric	TcDm28c_23	35948	38521
g11290.t1	Subtelomeric	7	subtelomeric	TcDm28c_23	99023	101305
g11342.t1	Inner	7	disruptive	TcDm28c_23	262678	265197
g11385.t1	Inner	7	disruptive	TcDm28c_23	399129	401648
g11520.t1	Inner	7	disruptive	TcDm28c_23	766232	768370
g11536.t1	Subtelomeric	7	subtelomeric	TcDm28c_23	805184	805762
g11834.t1	Subtelomeric	7	subtelomeric	TcDm28c_24	718186	720072
g11866.t1	Subtelomeric	7	subtelomeric	TcDm28c_25	12700	14151
g11883.t1	Subtelomeric	7	subtelomeric	TcDm28c_25	59513	61336
g11891.t1	Subtelomeric	7	subtelomeric	TcDm28c_25	88990	89610
g11909.t1	Subtelomeric	7	subtelomeric	TcDm28c_25	123644	124387
g12108.t1	Subtelomeric	7	subtelomeric	TcDm28c_25	630124	632265
g12111.t1	Subtelomeric	7	subtelomeric	TcDm28c_25	637204	639345
g12114.t1	Subtelomeric	7	subtelomeric	TcDm28c_25	644282	646423
g12118.t1	Subtelomeric	7	subtelomeric	TcDm28c_25	654918	655409
g12379.t1	Subtelomeric	7	subtelomeric	TcDm28c_26	658693	660816
g12644.t1	Subtelomeric	7	subtelomeric	TcDm28c_27	596149	597690
g12659.t1	Subtelomeric	7	subtelomeric	TcDm28c_27	648006	650153
g12665.t1	Subtelomeric	7	subtelomeric	TcDm28c_28	9531	9998
g12880.t1	Subtelomeric	7	subtelomeric	TcDm28c_29	8612	10048
g13094.t1	Subtelomeric	7	subtelomeric	TcDm28c_29	569733	570647
g13308.t1	Inner	7	disruptive	TcDm28c_30	413704	414318
g13518.t1	Subtelomeric	7	subtelomeric	TcDm28c_31	434458	436776
g13524.t1	Subtelomeric	7	subtelomeric	TcDm28c_31	463674	465989
g13532.t1	Subtelomeric	7	subtelomeric	TcDm28c_31	500293	502323
g13551.t1	Subtelomeric	7	subtelomeric	TcDm28c_31	559192	561627
g1953.t1	Inner	7	disruptive	TcDm28c_03	434076	434819
g2381.t1	Subtelomeric	7	subtelomeric	TcDm28c_03	1569437	1571572
g2393.t1	Subtelomeric	7	subtelomeric	TcDm28c_03	1623251	1625386
g2404.t1	Subtelomeric	7	subtelomeric	TcDm28c_03	1677104	1679239
g2405.t1	Subtelomeric	7	subtelomeric	TcDm28c_03	1684279	1686414
g2432.t1	Subtelomeric	7	subtelomeric	TcDm28c_03	1780013	1781488
g2441.t1	Subtelomeric	7	subtelomeric	TcDm28c_04	22227	23702
g2475.t1	Inner	7	core	TcDm28c_04	124176	126473
g2548.t1	Inner	7	disruptive	TcDm28c_04	279769	280632
g2575.t1	Inner	7	disruptive	TcDm28c_04	364365	365342
g2606.t1	Inner	7	disruptive	TcDm28c_04	479675	481348
g2637.t1	Inner	7	disruptive	TcDm28c_04	558795	561149
g2683.t1	Inner	7	disruptive	TcDm28c_04	714695	715477
g2696.t1	Inner	7	disruptive	TcDm28c_04	738796	740661
g2701.t1	Inner	7	disruptive	TcDm28c_04	757983	759656
g2733.t1	Inner	7	disruptive	TcDm28c_04	836631	838496
g2754.t1	Inner	7	disruptive	TcDm28c_04	903150	904823
g2781.t1	Inner	7	disruptive	TcDm28c_04	960478	962784
g3048.t1	Subtelomeric	7	subtelomeric	TcDm28c_04	1647816	1648850
g3050.t1	Subtelomeric	7	subtelomeric	TcDm28c_04	1663262	1664296
g3082.t1	Subtelomeric	7	subtelomeric	TcDm28c_05	22320	23558
g3497.t1	Inner	7	core	TcDm28c_05	1116592	1117059
g4031.t1	Inner	7	disruptive	TcDm28c_06	916622	917974
g4130.t1	Inner	7	disruptive	TcDm28c_06	1201332	1202684
g4138.t1	Inner	7	disruptive	TcDm28c_06	1213770	1215122
g4222.t1	Subtelomeric	7	subtelomeric	TcDm28c_06	1416076	1418367
g4258.t1	Subtelomeric	7	subtelomeric	TcDm28c_07	3048	5387
g4263.t1	Subtelomeric	7	subtelomeric	TcDm28c_07	17742	19883
g4727.t1	Subtelomeric	7	subtelomeric	TcDm28c_07	1360971	1361960
g4737.t1	Subtelomeric	7	subtelomeric	TcDm28c_07	1393772	1395445
g4740.t1	Subtelomeric	7	subtelomeric	TcDm28c_07	1404700	1406004
g4749.t1	Subtelomeric	7	subtelomeric	TcDm28c_07	1431072	1432745
g4765.t1	Subtelomeric	7	subtelomeric	TcDm28c_07	1470773	1472443
g4780.t1	Subtelomeric	7	subtelomeric	TcDm28c_08	32921	35056
g5191.t1	Inner	7	disruptive	TcDm28c_08	1010640	1012076
g5365.t1	Subtelomeric	7	subtelomeric	TcDm28c_08	1420645	1424307
g5927.t1	Subtelomeric	7	subtelomeric	TcDm28c_09	1358567	1360825
g6798.t1	Subtelomeric	7	subtelomeric	TcDm28c_12	4135	6006
g7215.t1	Subtelomeric	7	subtelomeric	TcDm28c_12	1082724	1083479
g7410.t1	Inner	7	disruptive	TcDm28c_13	351248	352447
g7419.t1	Inner	7	disruptive	TcDm28c_13	360900	362207
g7781.t1	Subtelomeric	7	subtelomeric	TcDm28c_13	1150867	1151775
g781.t1	Inner	7	disruptive	TcDm28c_01	1939357	1940751
g7893.t1	Inner	7	disruptive	TcDm28c_14	290193	290720
g7901.t1	Inner	7	disruptive	TcDm28c_14	312651	313178
g8114.t1	Subtelomeric	7	subtelomeric	TcDm28c_14	1077537	1079234
g8123.t1	Subtelomeric	7	subtelomeric	TcDm28c_14	1105741	1107930
g8617.t1	Subtelomeric	7	subtelomeric	TcDm28c_16	8851	9762
g880.t1	Subtelomeric	7	subtelomeric	TcDm28c_01	2476038	2477672
g8980.t1	Subtelomeric	7	subtelomeric	TcDm28c_16	1047456	1049774
g907.t1	Subtelomeric	7	subtelomeric	TcDm28c_02	71567	72490
g910.t1	Subtelomeric	7	subtelomeric	TcDm28c_02	82034	83614
g9541.t1	Inner	7	disruptive	TcDm28c_18	217573	219696
g9639.t1	Inner	7	disruptive	TcDm28c_18	515007	517130
